# Supplementary material for: Fast acquisition of a polysaccharide fermenting gut microbiome by juvenile green turtles Chelonia mydas after settlement in coastal habitats
Source: Microbiome. 2018 Apr 10;6:69. doi: 10.1186/s40168-018-0454-z (PMC5894180; doi:10.1186/s40168-018-0454-z)
Supplement: Supplementary file 1 — Phylogeny and incidence of gut eubacteria. (XLSX 1339 kb) [file 40168_2018_454_MOESM1_ESM.xlsx]

## Sheet: Eubacterial microbiome
SUPPLEMENTARY MATERIAL: PHYLOGENY AND INCIDENCE OF GUT EUBACTERIA
	GREENGENES PHYLOGENY		RDP PHYLOGENY													SAMPLES' INCIDENCE
OTU nr	16rRNA	Homology (%)	Domain	Conf (%)	Phylum	Conf (%)	Class	Conf (%)	Order	Conf (%)	Family	Conf (%)	Genus	Conf (%)	OTU nr	UB7	UB6	PF1	PF2	PF3	PF4	UB9	UB8	UB10	UB12	PF5	UB11	UB15	UB13	UB14	UB16	UB17	UB20	UB22	UB24	UB19	UB18	UB23	UB21	Total
OTU_1	uncultured clostridium sp. ;k__bacteria;p__firmicutes;c__clostridia;o__clostridiales;f__clostridiaceae;g__clostridium;s__clostridium spp.;superkingdom__bacteria	0.98144	Bacteria	1	Firmicutes	1	Clostridia	1	Clostridiales	1	Clostridiaceae 1	1	Hathewaya	0.46	OTU_1	52	131	1225	6493	2519	1542	4337	639	71	1275	1964	14560	11427	5433	134	4265	2342	106	221	3704	3618	1066	2139	7581	76844
OTU_2	uncultured akkermansia sp. ;k__bacteria;p__verrucomicrobia;c__verrucomicrobiae;o__verrucomicrobiales;f__verrucomicrobiaceae;g__akkermansia;s__akkermansia spp.;superkingdom__bacteria;superphylum__chlamydiae/verrucomicrobia group	0.97903	Bacteria	1	Verrucomicrobia	1	Verrucomicrobiae	1	Verrucomicrobiales	1	Verrucomicrobiaceae	1	Akkermansia	1	OTU_2	22	33	20	37	21	23	26	28	15	23	28	48	57	32	33528	20	19	10066	55	14	62	963	20	100	45260
OTU_3	uncultured bacteroides sp. ;k__bacteria;p__bacteroidetes;c__bacteroidia;o__bacteroidales;f__bacteroidaceae;g__bacteroides;s__bacteroides spp.;superkingdom__bacteria;superphylum__bacteroidetes/chlorobi group	0.91976	Bacteria	1	Bacteroidetes	1	Bacteroidia	1	Bacteroidales	1	Bacteroidaceae	1	Bacteroides	1	OTU_3	144	66	2987	8526	1544	3416	1997	804	274	388	2190	3222	1584	1300	117	1257	771	84	206	106	257	78	1529	5498	38345
OTU_4	aj440714.1 burkholderia pyrrocinia str. r13058 ;k__bacteria;p__proteobacteria;c__betaproteobacteria;o__burkholderiales;f__burkholderiaceae;g__burkholderia;s__burkholderia pyrrocinia;superkingdom__bacteria;species group burkholderia cepacia complex	0.99405	Bacteria	1	Proteobacteria	1	Betaproteobacteria	1	Burkholderiales	1	Burkholderiaceae	1	Burkholderia	1	OTU_4	30797	77	78	42	20	32	20	75	16183	36	33	41	28	27	31	41	41	33	34	1556	18	32	18	45	49338
OTU_5	gq016609.1 topographical and temporal human skin microbiome skin gluteal crease clone nbw823e07c1 ;k__bacteria;p__firmicutes;c__erysipelotrichia;o__erysipelotrichales;f__erysipelotrichaceae;g__erysipelatoclostridium;s__clostridium ramosum;superkingdom__bacteria	0.99403	Bacteria	1	Firmicutes	1	Erysipelotrichia	1	Erysipelotrichales	1	Erysipelotrichaceae	1	Clostridium XVIII	1	OTU_5	21	35817	20	49	21	26	24	388	22	29	27	53	25	46	231	29	19	79	54	11	12	39	14	53	37109
OTU_6	treponema brennaborense dsm 12168 ;k__bacteria;p__spirochaetes;c__spirochaetia;o__spirochaetales;f__spirochaetaceae;g__treponema;s__treponema brennaborense;superkingdom__bacteria	0.87866	Bacteria	1	Spirochaetes	0.98	Spirochaetia	0.98	Spirochaetales	0.98	Spirochaetaceae	0.98	Treponema	0.95	OTU_6	20	25	20	28	1656	19460	15	22	18	12	4031	32	21	14	33	27	18	20	19	19	16	17	8	30	25581
OTU_7	cetobacterium ceti ;k__bacteria;p__fusobacteria;c__fusobacteriia;o__fusobacteriales;f__fusobacteriaceae;g__cetobacterium;s__cetobacterium ceti;superkingdom__bacteria	0.96049	Bacteria	1	Fusobacteria	1	Fusobacteriia	1	Fusobacteriales	1	Fusobacteriaceae	1	Cetobacterium	1	OTU_7	18	35	17	39	23	35	28	27	12	32	29	42	34	17	34	12	30	27	24	15	24	32478	21	37	33090
OTU_8	ay975781.1 human ascending colon mucosal biopsy clone y261 ;k__bacteria;p__bacteroidetes;c__bacteroidia;o__bacteroidales;f__bacteroidaceae;g__bacteroides;s__bacteroides ovatus;superkingdom__bacteria;superphylum__bacteroidetes/chlorobi group	0.93873	Bacteria	1	Bacteroidetes	1	Bacteroidia	1	Bacteroidales	1	Bacteroidaceae	1	Bacteroides	1	OTU_8	25	42401	23	81	30	36	40	50	14	72	41	84	47	50	77	50	47	52	58	19	28	49	23	51	43448
OTU_9	clostridium sp. ;k__bacteria;p__firmicutes;c__clostridia;o__clostridiales;f__clostridiaceae;g__clostridium;s__clostridium sp.;superkingdom__bacteria	0.89227	Bacteria	1	Firmicutes	0.99	Clostridia	0.98	Clostridiales	0.98	Ruminococcaceae	0.94	Acetanaerobacterium	0.4	OTU_9	9	133	354	179	302	286	1362	528	25	709	724	1172	233	272	71	215	1056	24532	64	14	71	35	47	158	32551
OTU_10	ab253733.1 bacteroides gallinarum str. jcm 13659 c43 ;k__bacteria;p__bacteroidetes;c__bacteroidia;o__bacteroidales;f__bacteroidaceae;g__bacteroides;s__bacteroides gallinarum;superkingdom__bacteria;superphylum__bacteroidetes/chlorobi group	0.89411	Bacteria	1	Bacteroidetes	1	Bacteroidia	1	Bacteroidales	1	Bacteroidaceae	0.96	Bacteroides	0.96	OTU_10	19	31	22	28	32	26	29	21	10	40	28	34	26	22	28	18	39	24149	52	6	19	41	150	22	24892
OTU_11	uncultured sphingobacterium sp. ;k__bacteria;p__bacteroidetes;c__sphingobacteriia;o__sphingobacteriales;f__sphingobacteriaceae;g__sphingobacterium;s__sphingobacterium spp.;superkingdom__bacteria;superphylum__bacteroidetes/chlorobi group	0.88339	Bacteria	1	Bacteroidetes	1	Bacteroidia	0.95	Bacteroidales	0.95	Porphyromonadaceae	0.83	Paludibacter	0.54	OTU_11	25	25	217	27	371	171	182	3577	141	6541	484	206	518	478	1114	368	1125	24	4797	282	395	574	454	134	22230
OTU_12	uncultured sphingobacterium sp. ;k__bacteria;p__bacteroidetes;c__sphingobacteriia;o__sphingobacteriales;f__sphingobacteriaceae;g__sphingobacterium;s__sphingobacterium spp.;superkingdom__bacteria;superphylum__bacteroidetes/chlorobi group	0.80746	Bacteria	1	Bacteroidetes	0.97	Flavobacteriia	0.42	Flavobacteriales	0.42	Schleiferiaceae	0.18	Schleiferia	0.18	OTU_12	19	39	14	31	312	17	86	4126	10	31	238	25	105	651	25	18	19	25	12008	944	127	15	9	17	18911
OTU_13	uncultured sphingobacterium sp. ;k__bacteria;p__bacteroidetes;c__sphingobacteriia;o__sphingobacteriales;f__sphingobacteriaceae;g__sphingobacterium;s__sphingobacterium spp.;superkingdom__bacteria;superphylum__bacteroidetes/chlorobi group	0.89151	Bacteria	1	Bacteroidetes	1	Bacteroidia	0.95	Bacteroidales	0.95	Porphyromonadaceae	0.8	Paludibacter	0.6	OTU_13	74	28	101	34	167	352	2310	224	19	1052	288	1346	4859	4457	1140	441	527	17	72	240	76	65	75	231	18195
OTU_14	uncultured clostridium sp. ;k__bacteria;p__firmicutes;c__clostridia;o__clostridiales;f__clostridiaceae;g__clostridium;s__clostridium spp.;superkingdom__bacteria	0.94877	Bacteria	1	Firmicutes	1	Clostridia	1	Clostridiales	1	Lachnospiraceae	1	Lachnospiracea_incertae_sedis	0.6	OTU_14	50	61	4655	9057	3583	1485	108	38	27	91	4252	633	110	75	37	372	112	65	54	1184	65	36	257	231	26638
OTU_15	uncultured bacteroides sp. ;k__bacteria;p__bacteroidetes;c__bacteroidia;o__bacteroidales;f__bacteroidaceae;g__bacteroides;s__bacteroides spp.;superkingdom__bacteria;superphylum__bacteroidetes/chlorobi group	0.92367	Bacteria	1	Bacteroidetes	1	Bacteroidia	1	Bacteroidales	1	Bacteroidaceae	1	Bacteroides	1	OTU_15	16	46	648	388	4175	226	648	7650	350	3419	1716	591	2248	858	45	490	2485	30	62	326	2217	32	163	1172	30001
OTU_16	uncultured dysgonomonas sp. ;k__bacteria;p__bacteroidetes;c__bacteroidia;o__bacteroidales;f__porphyromonadaceae;g__dysgonomonas;s__dysgonomonas spp.;superkingdom__bacteria;superphylum__bacteroidetes/chlorobi group	0.87254	Bacteria	1	Bacteroidetes	1	Bacteroidia	0.98	Bacteroidales	0.98	Porphyromonadaceae	0.62	Paludibacter	0.16	OTU_16	9	26	21	18	11	13	17	35	4	41	19	30	35	24	26	17	30	12	35	11	21	15926	1271	446	18098
OTU_17	clostridium sp. 6_44 ;k__bacteria;p__firmicutes;c__clostridia;o__clostridiales;f__clostridiaceae;g__clostridium;s__clostridium sp.;superkingdom__bacteria	0.86862	Bacteria	1	Bacteroidetes	0.99	Flavobacteriia	0.85	Flavobacteriales	0.85	Flavobacteriaceae	0.81	Namhaeicola	0.4	OTU_17	13	12	15	29	961	1420	13	19	11	7584	1918	32	16	8	13	13	20	24	15	1045	43	21	779	22	14046
OTU_18	cp000885.1 clostridium phytofermentans str. isdg ;k__bacteria;p__firmicutes;c__clostridia;o__clostridiales;f__lachnospiraceae;g__lachnoclostridium;s__clostridium phytofermentans;superkingdom__bacteria	0.91951	Bacteria	1	Firmicutes	1	Clostridia	1	Clostridiales	1	Lachnospiraceae	1	Mobilitalea	0.36	OTU_18	8	23	47	41	77	290	22	2366	7	24	147	27	21	17	45	246	129	12608	39	8	442	92	562	256	17544
OTU_19	clostridium sp. ;k__bacteria;p__firmicutes;c__clostridia;o__clostridiales;f__clostridiaceae;g__clostridium;s__clostridium sp.;superkingdom__bacteria	0.90184	Bacteria	1	Firmicutes	0.99	Clostridia	0.99	Clostridiales	0.99	Ruminococcaceae	0.98	Clostridium IV	0.5	OTU_19	29	30	1372	351	1070	5662	311	540	14	160	1711	2061	315	247	41	2111	1149	4295	27	96	287	143	203	465	22690
OTU_20	nz_abez02000012.1 clostridium bartlettii str. dsm 16795 ;k__bacteria;p__firmicutes;c__clostridia;o__clostridiales;f__peptostreptococcaceae;g__intestinibacter;s__clostridium bartlettii;superkingdom__bacteria	0.96815	Bacteria	1	Firmicutes	1	Clostridia	1	Clostridiales	1	Peptostreptococcaceae	1	Terrisporobacter	0.74	OTU_20	397	797	670	4795	1228	685	1716	1800	21	374	863	1908	1237	1075	799	466	828	31	225	1459	740	227	401	1227	23969
OTU_21	ay547271.1 alistipes massiliensis str. 3302398 ;k__bacteria;p__bacteroidetes;c__bacteroidia;o__bacteroidales;f__rikenellaceae;g__alistipes;s__alistipes massiliensis;superkingdom__bacteria;superphylum__bacteroidetes/chlorobi group	0.93491	Bacteria	1	Bacteroidetes	1	Bacteroidia	1	Bacteroidales	1	Rikenellaceae	1	Alistipes	1	OTU_21	9	25	8	17	2	12	7	15	4	18	9	14	16	15	15	15	14	14	10889	3	8	26	27	17	11199
OTU_22	uncultured bacteroides sp. ;k__bacteria;p__bacteroidetes;c__bacteroidia;o__bacteroidales;f__bacteroidaceae;g__bacteroides;s__bacteroides spp.;superkingdom__bacteria;superphylum__bacteroidetes/chlorobi group	0.91976	Bacteria	1	Bacteroidetes	1	Bacteroidia	1	Bacteroidales	1	Bacteroidaceae	1	Bacteroides	1	OTU_22	65	24	292	826	471	540	832	1483	15	823	403	755	726	461	244	919	5727	348	610	83	2429	43	332	246	18697
OTU_23	ef605150.1 salmonella typhimurium exploits inflammation compete intestinal microbiota mouse fecal clone 16saw25_2f07.p1k ;k__bacteria;p__verrucomicrobia;c__verrucomicrobiae;o__verrucomicrobiales;f__verrucomicrobiaceae;g__akkermansia;s__akkermansia muciniphila;superkingdom__bacteria;superphylum__chlamydiae/verrucomicrobia group	0.92307	Bacteria	1	Verrucomicrobia	1	Verrucomicrobiae	1	Verrucomicrobiales	1	Verrucomicrobiaceae	1	Akkermansia	1	OTU_23	7	9	2	10	9	6	3	8	8	9	17	8	7	8	25	3	8	7876	10	4	10	8	475	1205	9735
OTU_24	uncultured sphingopyxis sp. ;k__bacteria;p__proteobacteria;c__alphaproteobacteria;o__sphingomonadales;f__sphingomonadaceae;g__sphingopyxis;s__sphingopyxis spp.;superkingdom__bacteria	0.99115	Bacteria	1	Proteobacteria	1	Alphaproteobacteria	1	Sphingomonadales	1	Sphingomonadaceae	1	Sphingopyxis	1	OTU_24	706	14	6	7	8	3	3	12	6225	7	5	4	4	6	16	5	9	4	4	4	9	4	11	2	7078
OTU_25	uncultured barnesiella sp. ;k__bacteria;p__bacteroidetes;c__bacteroidia;o__bacteroidales;f__porphyromonadaceae;g__barnesiella;s__barnesiella spp.;superkingdom__bacteria;superphylum__bacteroidetes/chlorobi group	0.85992	Bacteria	1	Bacteroidetes	1	Bacteroidia	0.99	Bacteroidales	0.99	Porphyromonadaceae	0.78	Barnesiella	0.3	OTU_25	275	30	3447	182	158	719	4909	944	338	150	227	2786	555	305	33	887	2754	30	26	58	20	30	35	161	19059
OTU_26	eubacterium eligens atcc 27750 ;k__bacteria;p__firmicutes;c__clostridia;o__clostridiales;f__eubacteriaceae;g__eubacterium;s__[eubacterium] eligens;superkingdom__bacteria	0.928	Bacteria	1	Firmicutes	1	Clostridia	1	Clostridiales	1	Lachnospiraceae	1	Lachnospira	0.66	OTU_26	13	211	27	52	118	44	1348	34	6	2472	77	5209	1820	9190	29	665	77	35	93	83	20	20	29	175	21847
OTU_27	uncultured paludibacter sp. ;k__bacteria;p__bacteroidetes;c__bacteroidia;o__bacteroidales;f__porphyromonadaceae;g__paludibacter;s__paludibacter spp.;superkingdom__bacteria;superphylum__bacteroidetes/chlorobi group	0.88385	Bacteria	1	Bacteroidetes	1	Bacteroidia	1	Bacteroidales	1	Porphyromonadaceae	0.95	Paludibacter	0.86	OTU_27	9	28	11	20	66	21	61	318	11	3846	253	29	68	198	512	9	992	17	3421	23	142	286	6911	819	18071
OTU_28	uncultured bacteroides sp. ;k__bacteria;p__bacteroidetes;c__bacteroidia;o__bacteroidales;f__bacteroidaceae;g__bacteroides;s__bacteroides spp.;superkingdom__bacteria;superphylum__bacteroidetes/chlorobi group	0.90335	Bacteria	1	Bacteroidetes	1	Bacteroidia	0.99	Bacteroidales	0.99	Prevotellaceae	0.92	Alloprevotella	0.86	OTU_28	4	10	8	482	9	14	10	15	0	50	8	16	14	25	6	13	10	11	6756	132	63	11	740	19	8426
OTU_29	gq867450.1 and prevalence blatem genes arctic seals colon content clone csg16 ;k__bacteria;p__firmicutes;c__clostridia;o__clostridiales;f__clostridiaceae;g__clostridium;s__clostridium perfringens;superkingdom__bacteria	0.92753	Bacteria	1	Firmicutes	1	Clostridia	0.94	Clostridiales	0.94	Clostridiaceae 1	0.81	Oceanirhabdus	0.15	OTU_29	2	187	7	16	7	9	16	15	4	8	8	12	18	9	7745	11	224	10	3	4	12	79	231	189	8826
OTU_30	ay243344.1 brevibacterium antiquum str. vkm ac_2118 ;k__bacteria;p__actinobacteria;c__actinobacteria;o__actinomycetales;f__brevibacteriaceae;g__brevibacterium;s__brevibacterium antiquum;superkingdom__bacteria;subclass actinobacteridae;suborder__micrococcineae	0.96969	Bacteria	1	Actinobacteria	1	Actinobacteria	1	Actinomycetales	1	Brevibacteriaceae	1	Brevibacterium	1	OTU_30	7717	7	17	21	9	9	7	12	5026	14	6	15	12	11	10	9	12	20	11	9	0	7	5	13	12979
OTU_31	uncultured clostridium sp. ;k__bacteria;p__firmicutes;c__clostridia;o__clostridiales;f__clostridiaceae;g__clostridium;s__clostridium spp.;superkingdom__bacteria	0.95315	Bacteria	1	Firmicutes	1	Clostridia	1	Clostridiales	1	Lachnospiraceae	1	Lachnospiracea_incertae_sedis	0.54	OTU_31	18	20	1769	815	1301	449	20	28	903	97	1573	196	28	19	10	219	55	25	80	886	87	14	289	435	9336
OTU_32	clostridium sp. enrichment culture clone 7_25 ;k__bacteria;p__firmicutes;c__clostridia;o__clostridiales;f__clostridiaceae;g__clostridium;s__clostridium sp.;superkingdom__bacteria	0.994	Bacteria	1	Firmicutes	1	Clostridia	1	Clostridiales	1	Ruminococcaceae	1	Oscillibacter	1	OTU_32	7	531	3	9	4	15	7	175	603	220	7	12	6	4	49	84	186	158	1555	4	82	53	672	920	5366
OTU_33	clostridium sp. ;k__bacteria;p__firmicutes;c__clostridia;o__clostridiales;f__clostridiaceae;g__clostridium;s__clostridium sp.;superkingdom__bacteria	0.92433	Bacteria	1	Firmicutes	0.99	Clostridia	0.99	Clostridiales	0.99	Ruminococcaceae	0.95	Clostridium IV	0.39	OTU_33	6	12	346	13	118	1108	174	3162	6	44	285	28	149	268	126	14	107	19	26	15	100	37	215	171	6549
OTU_34	nz_abez02000021.1 clostridium bartlettii str. dsm 16795 ;k__bacteria;p__firmicutes;c__clostridia;o__clostridiales;f__peptostreptococcaceae;g__intestinibacter;s__clostridium bartlettii;superkingdom__bacteria	0.98726	Bacteria	1	Firmicutes	1	Clostridia	1	Clostridiales	1	Peptostreptococcaceae	1	Intestinibacter	0.95	OTU_34	4	120	313	178	440	217	147	1146	3	39	1292	236	102	97	98	113	105	8	89	436	56	83	106	180	5608
OTU_35	eu766961.1 pervasive effects antibiotic on human gut microbiota deep sequencing fecal clone c1_448 ;k__bacteria;p__bacteroidetes;c__bacteroidia;o__bacteroidales;f__bacteroidaceae;g__bacteroides;s__bacteroides fragilis;superkingdom__bacteria;superphylum__bacteroidetes/chlorobi group	0.85629	Bacteria	1	Bacteroidetes	0.99	Bacteroidia	0.85	Bacteroidales	0.85	Porphyromonadaceae	0.23	Tannerella	0.19	OTU_35	5	16	7	16	197	7	140	1277	774	16	234	59	653	80	1141	736	66	37	12	143	2250	22	120	71	8079
OTU_36	gq058605.1 topographical and temporal human skin microbiome skin toe web space clone nbw1218b04c1 ;k__bacteria;p__firmicutes;c__bacilli;o__bacillales;f__staphylococcaceae;g__staphylococcus;s__staphylococcus epidermidis;superkingdom__bacteria	0.99612	Bacteria	1	Firmicutes	1	Bacilli	1	Bacillales	1	Staphylococcaceae	1	Staphylococcus	1	OTU_36	3391	12	6	10	3	3	2	6	2146	1	3	7	0	7	7	1	5	6	5	1	2	8	3	9	5644
OTU_37	ef406679.1 mouse colon clone infected_7days_f6 ;k__bacteria;p__firmicutes;c__erysipelotrichia;o__erysipelotrichales;f__erysipelotrichaceae;g__erysipelatoclostridium;s__clostridium cocleatum;superkingdom__bacteria	0.94632	Bacteria	1	Firmicutes	1	Erysipelotrichia	1	Erysipelotrichales	1	Erysipelotrichaceae	1	Clostridium XVIII	1	OTU_37	3	4534	4	10	1	1	4	5	2	2	6	10	2	2	7	5	4	7	3	4	1	6	3	7	4633
OTU_38	uncultured clostridium sp. ;k__bacteria;p__firmicutes;c__clostridia;o__clostridiales;f__clostridiaceae;g__clostridium;s__clostridium spp.;superkingdom__bacteria	0.96687	Bacteria	1	Firmicutes	1	Clostridia	1	Clostridiales	1	Clostridiaceae 1	1	Clostridium sensu stricto	0.66	OTU_38	9	53	377	2266	216	260	246	658	5	52	349	561	277	222	33	318	97	5	149	135	32	85	122	255	6782
OTU_39	eubacterium eligens atcc 27750 ;k__bacteria;p__firmicutes;c__clostridia;o__clostridiales;f__eubacteriaceae;g__eubacterium;s__[eubacterium] eligens;superkingdom__bacteria	0.954	Bacteria	1	Firmicutes	1	Clostridia	1	Clostridiales	1	Lachnospiraceae	1	Lachnospiracea_incertae_sedis	0.48	OTU_39	3	4263	2	7	1	3	4	12	4	3	7	5	3	8	9	7	4	13	4	3	2	6	5	8	4386
OTU_40	barnesiella viscericola dsm 18177 ;k__bacteria;p__bacteroidetes;c__bacteroidia;o__bacteroidales;f__porphyromonadaceae;g__barnesiella;s__barnesiella viscericola;superkingdom__bacteria;superphylum__bacteroidetes/chlorobi group	0.82912	Bacteria	1	Bacteroidetes	1	Bacteroidia	0.97	Bacteroidales	0.97	Porphyromonadaceae	0.51	Paludibacter	0.23	OTU_40	1	9	18	10	48	9	1204	10	3	146	974	56	10	763	4	9	897	6	18	3	13	8	5	12	4236
OTU_41	dq816701.2 mouse cecum clone aaa97f10 ;k__bacteria;p__firmicutes;c__clostridia;o__clostridiales;f__clostridiaceae;g__clostridium;s__clostridium intestinale;superkingdom__bacteria	0.94594	Bacteria	1	Firmicutes	1	Clostridia	1	Clostridiales	1	Clostridiaceae 1	1	Clostridium sensu stricto	0.91	OTU_41	1	6	9	14	5	11	5	7	5	8	6	11	12	13	11	7	7	5	9	6	24	4620	34	52	4888
OTU_42	dq325641.1 metagenomic gut microbiome healthy human stool clone b190 ;k__bacteria;p__firmicutes;c__clostridia;o__clostridiales;f__ruminococcaceae;g__oscillospira;s__oscillospira spp.;superkingdom__bacteria	0.9519	Bacteria	1	Firmicutes	1	Clostridia	1	Clostridiales	1	Ruminococcaceae	1	Oscillibacter	0.61	OTU_42	3	8	5	9	38	23	55	26	4	62	16	13	13	7	10	160	2540	292	646	72	1129	14	27	184	5356
OTU_43	sediminibacterium sp. b2_10_2 ;k__bacteria;p__bacteroidetes;c__sphingobacteriia;o__sphingobacteriales;f__chitinophagaceae;g__sediminibacterium;s__sediminibacterium sp.;superkingdom__bacteria;superphylum__bacteroidetes/chlorobi group	0.96259	Bacteria	1	Bacteroidetes	1	Sphingobacteriia	1	Sphingobacteriales	1	Chitinophagaceae	1	Asinibacterium	0.93	OTU_43	592	8	28	19	0	4	4	1	2882	3	5	4	5	4	6	4	6	5	2	4	66	6	9	5	3672
OTU_44	bacteroides sp. tilapia8 ;k__bacteria;p__bacteroidetes;c__bacteroidia;o__bacteroidales;f__bacteroidaceae;g__bacteroides;s__bacteroides sp.;superkingdom__bacteria;superphylum__bacteroidetes/chlorobi group	0.98023	Bacteria	1	Bacteroidetes	1	Bacteroidia	0.94	Bacteroidales	0.94	Porphyromonadaceae	0.75	Paludibacter	0.46	OTU_44	7	13	5	25	11	10	17	10	3	23	15	17	13	17	17	11	10	16	8848	7	3	22	11	20	9151
OTU_45	aj311394.1 acholeplasma axanthum str. 118 ;k__bacteria;p__tenericutes;c__mollicutes;o__acholeplasmatales;f__acholeplasmataceae;g__acholeplasma;s__acholeplasma axanthum;superkingdom__bacteria	0.833	Bacteria	0.99	Firmicutes	0.83	Erysipelotrichia	0.54	Erysipelotrichales	0.54	Erysipelotrichaceae	0.54	Catenisphaera	0.13	OTU_45	6	19	4	17	15	2770	824	4	1	67	171	6	3	3	10	8	14	8	207	37	4	29	84	8	4319
OTU_46	ay012577.2 mycobacterium brisbanense str. w6743 ;k__bacteria;p__actinobacteria;c__actinobacteria;o__actinomycetales;f__mycobacteriaceae;g__mycobacterium;s__mycobacterium brisbanense;superkingdom__bacteria;subclass actinobacteridae;suborder__corynebacterineae	0.99376	Bacteria	1	Actinobacteria	1	Actinobacteria	1	Actinomycetales	1	Mycobacteriaceae	0.99	Mycobacterium	0.99	OTU_46	850	3	14	9	2	1	5	5	2948	6	0	4	2	0	3	0	4	4	3	2	5	4	9	3	3886
OTU_47	uncultured bacteroides sp. ;k__bacteria;p__bacteroidetes;c__bacteroidia;o__bacteroidales;f__bacteroidaceae;g__bacteroides;s__bacteroides spp.;superkingdom__bacteria;superphylum__bacteroidetes/chlorobi group	0.91015	Bacteria	1	Bacteroidetes	1	Bacteroidia	1	Bacteroidales	1	Bacteroidaceae	1	Bacteroides	1	OTU_47	10	20	228	626	159	81	299	68	6	525	115	1575	783	67	6735	127	138	11	36	8	35	15	40	30	11737
OTU_48	uncultured clostridium sp. ;k__bacteria;p__firmicutes;c__clostridia;o__clostridiales;f__clostridiaceae;g__clostridium;s__clostridium spp.;superkingdom__bacteria	0.98343	Bacteria	1	Firmicutes	1	Clostridia	1	Clostridiales	1	Clostridiaceae 1	1	Clostridium sensu stricto	0.95	OTU_48	6	131	129	607	307	283	303	1395	5	213	107	206	107	54	406	104	148	7	60	1512	328	18	45	489	6970
OTU_49	eubacterium sp. pei061 ;k__bacteria;p__firmicutes;c__clostridia;o__clostridiales;f__eubacteriaceae;g__eubacterium;s__eubacterium sp.;superkingdom__bacteria	0.84727	Bacteria	1	Firmicutes	0.73	Erysipelotrichia	0.73	Erysipelotrichales	0.73	Erysipelotrichaceae	0.73	Faecalitalea	0.38	OTU_49	3	1889	0	6	4	5	7	67	0	4	2	5	2	4	1221	3	4	5	2	1	0	5	1	8	3248
OTU_50	eubacterium sp. bbdp67 ;k__bacteria;p__firmicutes;c__clostridia;o__clostridiales;f__eubacteriaceae;g__eubacterium;s__eubacterium sp.;superkingdom__bacteria	0.93787	Bacteria	1	Firmicutes	0.99	Clostridia	0.99	Clostridiales	0.99	Eubacteriaceae	0.98	Eubacterium	0.5	OTU_50	4	6	2	4	16	39	22	2947	3	2	21	7	3	6	2	3	4	4	352	5	2	8	9	177	3648
OTU_51	cp000885.1 clostridium phytofermentans str. isdg ;k__bacteria;p__firmicutes;c__clostridia;o__clostridiales;f__lachnospiraceae;g__lachnoclostridium;s__clostridium phytofermentans;superkingdom__bacteria	0.91951	Bacteria	1	Firmicutes	1	Clostridia	1	Clostridiales	1	Lachnospiraceae	0.99	Anaerosporobacter	0.65	OTU_51	4	6	64	15	98	85	27	21	2	9	260	13	42	51	24	42	117	14	17	5	2880	39	31	132	3998
OTU_52	romboutsia lituseburensis ;k__bacteria;p__firmicutes;c__clostridia;o__clostridiales;f__peptostreptococcaceae;g__romboutsia;s__romboutsia lituseburensis;superkingdom__bacteria	0.97664	Bacteria	1	Firmicutes	1	Clostridia	1	Clostridiales	1	Peptostreptococcaceae	1	Romboutsia	0.97	OTU_52	5	15	10	15	13	7	10	20	2	3	6	11	16	12	41	6	12	8	9	5	6	4233	335	7	4807
OTU_53	nr_025302.1 aminobacter niigataensis str. dsm7050 ;k__bacteria;p__proteobacteria;c__alphaproteobacteria;o__rhizobiales;f__phyllobacteriaceae;g__aminobacter;s__aminobacter niigataensis;superkingdom__bacteria	0.99333	Bacteria	1	Proteobacteria	1	Alphaproteobacteria	1	Rhizobiales	1	Phyllobacteriaceae	1	Aminobacter	1	OTU_53	5	19	4	4	4	3	3	5	3	9	3	9	6	4	4	6	3	6	2	137	2709	9	6	9	2972
OTU_54	uncultured barnesiella sp. ;k__bacteria;p__bacteroidetes;c__bacteroidia;o__bacteroidales;f__porphyromonadaceae;g__barnesiella;s__barnesiella spp.;superkingdom__bacteria;superphylum__bacteroidetes/chlorobi group	0.86718	Bacteria	1	Bacteroidetes	1	Bacteroidia	0.99	Bacteroidales	0.99	Porphyromonadaceae	0.96	Barnesiella	0.45	OTU_54	1	10	10	193	66	210	597	15	4	2404	1340	24	16	996	5	14	928	8	32	42	50	7	9	487	7468
OTU_55	nordella oligomobilis ;k__bacteria;p__proteobacteria;c__alphaproteobacteria;o__rhizobiales;f__rhizobiales;g__nordella;s__nordella oligomobilis;superkingdom__bacteria	0.99118	Bacteria	1	Proteobacteria	1	Alphaproteobacteria	1	Rhizobiales	0.93	Beijerinckiaceae	0.34	Methylovirgula	0.14	OTU_55	0	8	5	5	0	1	3	1	2645	5	1	4	2	1	4	2	2	3	1	1	39	1	3	1	2738
OTU_56	uncultured shigella sp. ;k__bacteria;p__proteobacteria;c__gammaproteobacteria;o__enterobacteriales;f__enterobacteriaceae;g__shigella;s__shigella spp.;superkingdom__bacteria	0.90097	Bacteria	1	Proteobacteria	0.99	Deltaproteobacteria	0.99	Desulfovibrionales	0.97	Desulfovibrionaceae	0.97	Desulfovibrio	0.8	OTU_56	2	12	80	1010	2	100	199	8	6	597	6	670	65	474	7	681	141	7	677	61	19	9	24	86	4943
OTU_57	ruminococcus sp. nk3a76 ;k__bacteria;p__firmicutes;c__clostridia;o__clostridiales;f__ruminococcaceae;g__ruminococcus;s__ruminococcus sp.;superkingdom__bacteria	0.86965	Bacteria	1	Firmicutes	1	Clostridia	1	Clostridiales	1	Ruminococcaceae	0.97	Clostridium IV	0.34	OTU_57	1	6	209	113	446	90	29	10	3	89	172	71	157	733	2	379	47	12	4	4	46	6	3	16	2648
OTU_58	bradyrhizobium elkanii ;k__bacteria;p__proteobacteria;c__alphaproteobacteria;o__rhizobiales;f__bradyrhizobiaceae;g__bradyrhizobium;s__bradyrhizobium elkanii;superkingdom__bacteria	0.99339	Bacteria	1	Proteobacteria	1	Alphaproteobacteria	1	Rhizobiales	1	Bradyrhizobiaceae	1	Afipia	0.65	OTU_58	6	9	8	10	6	2	3	4	1847	2	4	10	7	1	7	4	3	2	4	72	982	3	6	2	3004
OTU_59	clostridium sp. cl_6 ;k__bacteria;p__firmicutes;c__clostridia;o__clostridiales;f__clostridiaceae;g__clostridium;s__clostridium sp.;superkingdom__bacteria	0.94363	Bacteria	1	Firmicutes	1	Clostridia	1	Clostridiales	1	Clostridiaceae 1	1	Clostridium sensu stricto	0.63	OTU_59	4	12	75	171	89	84	389	107	2	109	70	755	420	302	22	186	184	2	45	214	132	6	116	265	3761
OTU_60	eu459335.1 hedgehog feces clone hh_aai36f06 ;k__bacteria;p__firmicutes;c__clostridia;o__clostridiales;f__clostridiaceae;g__clostridium;s__clostridium perfringens;superkingdom__bacteria	0.96273	Bacteria	1	Firmicutes	1	Clostridia	1	Clostridiales	1	Clostridiaceae 1	0.99	Clostridium sensu stricto	0.98	OTU_60	2	9	6	772	72	200	293	1352	3	7	56	735	119	258	622	201	88	6	11	1133	183	18	110	190	6446
OTU_61	uncultured clostridium sp. ;k__bacteria;p__firmicutes;c__clostridia;o__clostridiales;f__clostridiaceae;g__clostridium;s__clostridium spp.;superkingdom__bacteria	0.98726	Bacteria	1	Firmicutes	1	Clostridia	1	Clostridiales	1	Peptostreptococcaceae	1	Romboutsia	0.61	OTU_61	6	18	4	16	4	8	9	1238	3	9	14	24	9	6	3256	6	78	8	10	4	27	310	23	15	5105
OTU_62	uncultured odoribacter sp. ;k__bacteria;p__bacteroidetes;c__bacteroidia;o__bacteroidales;f__porphyromonadaceae;g__odoribacter;s__odoribacter spp.;superkingdom__bacteria;superphylum__bacteroidetes/chlorobi group	0.88408	Bacteria	1	Bacteroidetes	1	Bacteroidia	0.86	Bacteroidales	0.86	Porphyromonadaceae	0.7	Tannerella	0.28	OTU_62	0	4	0	8	11	10	54	580	3	86	32	11	128	337	144	6	287	4	515	76	320	4	43	30	2693
OTU_63	ab210978.1 citrobacter freundii str. ssct56 ;k__bacteria;p__proteobacteria;c__gammaproteobacteria;o__enterobacteriales;f__enterobacteriaceae;g__citrobacter;s__citrobacter freundii;superkingdom__bacteria	0.9941	Bacteria	1	Proteobacteria	1	Gammaproteobacteria	1	Enterobacteriales	1	Enterobacteriaceae	1	Citrobacter	0.99	OTU_63	3	3	2	0	2	7	2	3	1	9	9	2	3	3	4	1	87	2145	22	0	17	22	319	478	3144
OTU_64	bacteroides nordii ;k__bacteria;p__bacteroidetes;c__bacteroidia;o__bacteroidales;f__bacteroidaceae;g__bacteroides;s__bacteroides nordii;superkingdom__bacteria;superphylum__bacteroidetes/chlorobi group	0.90909	Bacteria	1	Bacteroidetes	1	Bacteroidia	1	Bacteroidales	1	Bacteroidaceae	0.99	Bacteroides	0.99	OTU_64	2	3554	2	6	3	6	5	4	2	5	5	11	4	8	3	5	9	4	6	0	1	15	66	2	3728
OTU_65	aj311394.1 acholeplasma axanthum str. 118 ;k__bacteria;p__tenericutes;c__mollicutes;o__acholeplasmatales;f__acholeplasmataceae;g__acholeplasma;s__acholeplasma axanthum;superkingdom__bacteria	0.83168	Bacteria	1	Firmicutes	0.77	Erysipelotrichia	0.47	Erysipelotrichales	0.47	Erysipelotrichaceae	0.47	Sharpea	0.11	OTU_65	2	3	9	1160	325	400	38	6	2	7	116	5	8	53	6	118	5	1	5	3	83	1	7	9	2372
OTU_66	uncultured lentisphaera sp. ;k__bacteria;p__lentisphaerae;c__lentisphaeria;o__lentisphaerales;f__lentisphaeraceae;g__lentisphaera;s__lentisphaera spp.;superkingdom__bacteria;superphylum__chlamydiae/verrucomicrobia group	0.83436	Bacteria	1	Lentisphaerae	0.97	Lentisphaeria	0.96	Victivallales	0.9	Victivallaceae	0.9	Victivallis	0.9	OTU_66	5	4	3	5	842	934	1	1	3	102	216	9	4	19	4	5	0	3	49	3	13	5	126	33	2389
OTU_67	eubacterium fissicatena ;k__bacteria;p__firmicutes;c__clostridia;o__clostridiales;f__lachnospiraceae;g__lachnoclostridium;s__eubacterium fissicatena;superkingdom__bacteria	0.956	Bacteria	1	Firmicutes	1	Clostridia	1	Clostridiales	1	Lachnospiraceae	1	Lachnospiracea_incertae_sedis	0.27	OTU_67	1	617	1	16	1	2	1	570	0	8	3	10	8	5	1133	3	16	5	121	23	61	91	5	5	2706
OTU_68	ay321958.1 eggerthella sinensis str. hku14 ;k__bacteria;p__actinobacteria;c__actinobacteria;o__coriobacteriales;f__coriobacteriaceae;g__eggerthella;s__eggerthella sinensis;superkingdom__bacteria;subclass coriobacteridae;suborder__coriobacterineae	0.99377	Bacteria	1	Actinobacteria	1	Actinobacteria	1	Coriobacteriales	1	Coriobacteriaceae	1	Eggerthella	1	OTU_68	2	5	1	6	3	3	2	1204	0	1	4	4	4	3	844	7	4	18	35	1	11	34	4	81	2281
OTU_69	cp000885.1 clostridium phytofermentans str. isdg ;k__bacteria;p__firmicutes;c__clostridia;o__clostridiales;f__lachnospiraceae;g__lachnoclostridium;s__clostridium phytofermentans;superkingdom__bacteria	0.92957	Bacteria	1	Firmicutes	1	Clostridia	1	Clostridiales	1	Lachnospiraceae	1	Mobilitalea	0.81	OTU_69	14	11	436	63	488	434	148	116	3	292	659	596	900	620	73	228	96	58	51	49	23	44	462	293	6157
OTU_70	cellulosilyticum lentocellum dsm 5427 ;k__bacteria;p__firmicutes;c__clostridia;o__clostridiales;f__lachnospiraceae;g__cellulosilyticum;s__cellulosilyticum lentocellum;superkingdom__bacteria	0.82317	Bacteria	1	Firmicutes	0.94	Clostridia	0.94	Clostridiales	0.94	Catabacteriaceae	0.53	Catabacter	0.53	OTU_70	1	16	0	1	1	1	1	2153	2	8	3	4	3	5	2	3	3	3	24	4	4	5	2	2	2251
OTU_71	fj465164.1 clostridium cellulosi str. d3 ;k__bacteria;p__firmicutes;c__clostridia;o__clostridiales;f__ruminococcaceae;g__ethanoligenens;s__ethanoligenens cellulosi;superkingdom__bacteria	0.90143	Bacteria	1	Firmicutes	1	Clostridia	1	Clostridiales	1	Ruminococcaceae	1	Clostridium IV	0.52	OTU_71	3	5	7	421	148	78	82	4	2	116	55	794	126	113	5	589	39	215	4	11	57	7	64	272	3217
OTU_72	ruminococcus sp. nml 00_0124 ;k__bacteria;p__firmicutes;c__clostridia;o__clostridiales;f__ruminococcaceae;g__ruminococcus;s__ruminococcus sp.;superkingdom__bacteria	0.92043	Bacteria	1	Firmicutes	1	Clostridia	1	Clostridiales	1	Ruminococcaceae	0.97	Ruminococcus	0.42	OTU_72	1	2	2	1	90	91	12	21	602	1	1	82	14	12	3	472	997	3	2	3	4	1	3	10	2430
OTU_73	uncultured clostridium sp. ;k__bacteria;p__firmicutes;c__clostridia;o__clostridiales;f__clostridiaceae;g__clostridium;s__clostridium spp.;superkingdom__bacteria	0.99393	Bacteria	1	Firmicutes	1	Clostridia	1	Clostridiales	1	Lachnospiraceae	1	Clostridium XlVa	0.78	OTU_73	2	619	4	5	4	4	3	87	1	5	4	6	2	9	415	11	45	2430	240	1	4	7	26	15	3949
OTU_74	uncultured clostridium sp. ;k__bacteria;p__firmicutes;c__clostridia;o__clostridiales;f__clostridiaceae;g__clostridium;s__clostridium spp.;superkingdom__bacteria	0.93032	Bacteria	1	Firmicutes	1	Clostridia	1	Clostridiales	1	Lachnospiraceae	1	Anaerosporobacter	0.41	OTU_74	3	6	62	9	111	39	24	61	2	5	56	365	5	17	3	8	110	3	2	127	37	27	681	1115	2878
OTU_75	sarcina maxima ;k__bacteria;p__firmicutes;c__clostridia;o__clostridiales;f__clostridiaceae;g__sarcina;s__sarcina maxima;superkingdom__bacteria	0.96687	Bacteria	1	Firmicutes	1	Clostridia	0.99	Clostridiales	0.99	Clostridiaceae 1	0.99	Clostridium sensu stricto	0.95	OTU_75	0	2	16	727	90	5	357	4	2	3	37	250	301	170	4	6	683	3	2	4	59	9	2	8	2744
OTU_76	ay445592.1 ruminococcus albus str. b199 ;k__bacteria;p__firmicutes;c__clostridia;o__clostridiales;f__ruminococcaceae;g__ruminococcus;s__ruminococcus albus;superkingdom__bacteria	0.90228	Bacteria	1	Firmicutes	0.98	Clostridia	0.98	Clostridiales	0.98	Ruminococcaceae	0.97	Clostridium IV	0.36	OTU_76	1	5	70	6	53	112	7	361	576	87	59	4	1	12	32	136	563	9	136	2	87	117	215	35	2686
OTU_77	bacteroides nordii ;k__bacteria;p__bacteroidetes;c__bacteroidia;o__bacteroidales;f__bacteroidaceae;g__bacteroides;s__bacteroides nordii;superkingdom__bacteria;superphylum__bacteroidetes/chlorobi group	0.97619	Bacteria	1	Bacteroidetes	1	Bacteroidia	1	Bacteroidales	1	Bacteroidaceae	1	Bacteroides	1	OTU_77	2	5	2	3	2	0	4	6	0	4	4	0	4	2	2370	6	6	7	1	0	3	1	1	42	2475
OTU_78	abde01000031.1 victivallis vadensis str. atcc baa_548 ;k__bacteria;p__lentisphaerae;c__lentisphaeria;o__victivallales;f__victivallaceae;g__victivallis;s__victivallis vadensis;superkingdom__bacteria;superphylum__chlamydiae/verrucomicrobia group	0.87341	Bacteria	1	Lentisphaerae	1	Lentisphaeria	1	Victivallales	1	Victivallaceae	1	Victivallis	1	OTU_78	2	5	1	6	4	64	1	74	2	456	2	1	2	1	1	1	0	1	956	79	19	2	21	2	1703
OTU_79	ef401507.1 human fecal clone sjtu_d_11_62 ;k__bacteria;p__bacteroidetes;c__bacteroidia;o__bacteroidales;f__bacteroidaceae;g__bacteroides;s__bacteroides intestinalis;superkingdom__bacteria;superphylum__bacteroidetes/chlorobi group	0.91304	Bacteria	1	Bacteroidetes	1	Bacteroidia	1	Bacteroidales	1	Bacteroidaceae	0.99	Bacteroides	0.99	OTU_79	2	9	2	4	3	2	6	1473	1	7	2	4	6	1	2	7	6	1656	7	0	4	2	59	19	3284
OTU_80	cp000885.1 clostridium phytofermentans str. isdg ;k__bacteria;p__firmicutes;c__clostridia;o__clostridiales;f__lachnospiraceae;g__lachnoclostridium;s__clostridium phytofermentans;superkingdom__bacteria	0.92354	Bacteria	1	Firmicutes	1	Clostridia	1	Clostridiales	1	Lachnospiraceae	1	Mobilitalea	0.86	OTU_80	2	5	114	14	159	178	83	16	14	51	182	100	319	161	18	19	30	19	15	6	28	3	35	89	1660
OTU_81	eu136697.1 parabacteroides goldsteinii str. jcm13446 ;k__bacteria;p__bacteroidetes;c__bacteroidia;o__bacteroidales;f__porphyromonadaceae;g__parabacteroides;s__parabacteroides goldsteinii;superkingdom__bacteria;superphylum__bacteroidetes/chlorobi group	0.91321	Bacteria	1	Bacteroidetes	1	Bacteroidia	1	Bacteroidales	1	Porphyromonadaceae	1	Parabacteroides	0.95	OTU_81	3	9	3	7	1	15	8	8	5	9	7	8	8	6	4	6	6	3	11	4	3	165	562	3183	4044
OTU_82	clostridium sp. enrichment culture clone vanctr97 ;k__bacteria;p__firmicutes;c__clostridia;o__clostridiales;f__clostridiaceae;g__clostridium;s__clostridium sp.;superkingdom__bacteria	0.85059	Bacteria	1	Firmicutes	1	Clostridia	0.98	Clostridiales	0.97	Catabacteriaceae	0.6	Catabacter	0.6	OTU_82	2	4	2	5	2	2	2	3	1	0	4	5	3	2	3	2	2	3	1	2	1	1944	0	3	1998
OTU_83	lachnospira pectinoschiza ;k__bacteria;p__firmicutes;c__clostridia;o__clostridiales;f__lachnospiraceae;g__lachnospira;s__lachnospira pectinoschiza;superkingdom__bacteria	0.926	Bacteria	1	Firmicutes	1	Clostridia	1	Clostridiales	1	Lachnospiraceae	1	Lachnospira	0.6	OTU_83	0	7	2	5	7	2	22	8	1	1450	4	47	57	747	4	18	14	5	64	3	2	3	3	28	2503
OTU_84	fj471670.2 fusobacterium periodonticum str. chdc f314 ;k__bacteria;p__fusobacteria;c__fusobacteriia;o__fusobacteriales;f__fusobacteriaceae;g__fusobacterium;s__fusobacterium periodonticum;superkingdom__bacteria	0.99154	Bacteria	1	Fusobacteria	1	Fusobacteriia	1	Fusobacteriales	1	Fusobacteriaceae	1	Fusobacterium	1	OTU_84	1841	1	6	2	0	1	0	1	1	2	0	5	0	2	0	2	0	2	1	2	2	3	1	0	1875
OTU_85	odoribacter splanchnicus ;k__bacteria;p__bacteroidetes;c__bacteroidia;o__bacteroidales;f__porphyromonadaceae;g__odoribacter;s__odoribacter splanchnicus;superkingdom__bacteria;superphylum__bacteroidetes/chlorobi group	0.87229	Bacteria	1	Bacteroidetes	1	Bacteroidia	0.98	Bacteroidales	0.98	Porphyromonadaceae	0.89	Odoribacter	0.8	OTU_85	3	2	2	4	1	1	2	2	1	0	1	2	3	2	1	4	2	3	2	2	1	4	1892	4	1941
OTU_86	stenotrophomonas sp. p22(2011) ;k__bacteria;p__proteobacteria;c__gammaproteobacteria;o__xanthomonadales;f__xanthomonadaceae;g__stenotrophomonas;s__stenotrophomonas sp.;superkingdom__bacteria	0.9941	Bacteria	1	Proteobacteria	1	Gammaproteobacteria	1	Xanthomonadales	1	Xanthomonadaceae	1	Stenotrophomonas	1	OTU_86	1585	1	4	0	1	0	3	4	257	3	1	0	0	3	3	2	3	1	3	43	1	2	0	1	1921
OTU_87	uncultured chondromyces sp. ;k__bacteria;p__proteobacteria;c__deltaproteobacteria;o__myxococcales;f__polyangiaceae;g__chondromyces;s__chondromyces spp.;superkingdom__bacteria;subphylum__delta/epsilon subdivisions;suborder__sorangiineae	0.9749	Bacteria	1	Proteobacteria	1	Deltaproteobacteria	1	Sorangiineae	1	Labilithrix	0.99			OTU_87	1	0	9	5	1	0	2	0	1820	4	0	1	1	1	2	2	2	3	1	0	0	4	3	3	1865
OTU_88	cp000885.1 clostridium phytofermentans str. isdg ;k__bacteria;p__firmicutes;c__clostridia;o__clostridiales;f__lachnospiraceae;g__lachnoclostridium;s__clostridium phytofermentans;superkingdom__bacteria	0.88394	Bacteria	1	Firmicutes	1	Clostridia	1	Clostridiales	1	Lachnospiraceae	1	Mobilitalea	0.42	OTU_88	2	8	16	9	15	80	2	584	4	0	37	5	9	9	11	73	30	3232	6	1	106	22	124	62	4447
OTU_89	cp000885.1 clostridium phytofermentans str. isdg ;k__bacteria;p__firmicutes;c__clostridia;o__clostridiales;f__lachnospiraceae;g__lachnoclostridium;s__clostridium phytofermentans;superkingdom__bacteria	0.97183	Bacteria	1	Firmicutes	1	Clostridia	1	Clostridiales	1	Lachnospiraceae	1	Clostridium XlVa	0.96	OTU_89	1	680	3	4	0	2	3	1298	0	1	1	3	4	2	56	4	0	5	1	0	2	2	3	4	2079
OTU_90	uncultured anaerofilum sp. ;k__bacteria;p__firmicutes;c__clostridia;o__clostridiales;f__ruminococcaceae;g__anaerofilum;s__anaerofilum spp.;superkingdom__bacteria	0.8913	Bacteria	1	Firmicutes	1	Clostridia	1	Clostridiales	1	Ruminococcaceae	1	Anaerotruncus	0.17	OTU_90	2	5	0	1	1	2	0	31	1	6	3	4	2	1	730	3	95	7	433	61	261	8	43	120	1820
OTU_91	ruminococcus sp. nml 00_0124 ;k__bacteria;p__firmicutes;c__clostridia;o__clostridiales;f__ruminococcaceae;g__ruminococcus;s__ruminococcus sp.;superkingdom__bacteria	0.92043	Bacteria	1	Firmicutes	1	Clostridia	1	Clostridiales	1	Ruminococcaceae	0.98	Acetanaerobacterium	0.46	OTU_91	2	2	23	23	56	72	16	65	1	103	160	7	100	78	56	459	535	8	30	2	9	13	23	11	1854
OTU_92	clostridium sp. xb90 ;k__bacteria;p__firmicutes;c__clostridia;o__clostridiales;f__clostridiaceae;g__clostridium;s__clostridium sp.;superkingdom__bacteria	0.91463	Bacteria	1	Firmicutes	1	Clostridia	1	Clostridiales	1	Lachnospiraceae	1	Mobilitalea	0.99	OTU_92	0	4	19	5	311	34	39	4	356	10	198	10	46	49	40	5	26	82	65	13	563	3	599	177	2658
OTU_93	dq804067.1 human fecal clone rl187_aah68a04 ;k__bacteria;p__firmicutes;c__erysipelotrichia;o__erysipelotrichales;f__erysipelotrichaceae;g__faecalitalea;s__eubacterium cylindroides;superkingdom__bacteria	0.925	Bacteria	1	Firmicutes	1	Erysipelotrichia	1	Erysipelotrichales	1	Erysipelotrichaceae	1	Erysipelotrichaceae_incertae_sedis	0.98	OTU_93	1	8	1	3	3	4	1	37	1	1	3	4	4	4	1713	1	1	2	8	2	4	4	0	2	1812
OTU_94	fj536909.1 linking performance microbiology biofilters treating dimethyl sulphide presence and absence methanol waste_activated sludge municipal waste water treatment plant clone enr01 ;k__bacteria;p__proteobacteria;c__alphaproteobacteria;o__sphingomonadales;f__sphingomonadaceae;g__sphingomonas;s__caulobacter leidyia;superkingdom__bacteria	0.99336	Bacteria	1	Proteobacteria	1	Alphaproteobacteria	1	Sphingomonadales	1	Sphingomonadaceae	1	Sphingomonas	0.73	OTU_94	807	3	3	3	2	2	1	2	964	2	0	2	1	0	2	7	1	1	0	0	25	2	2	0	1832
OTU_95	uncultured tannerella sp. ;k__bacteria;p__bacteroidetes;c__bacteroidia;o__bacteroidales;f__porphyromonadaceae;g__tannerella;s__tannerella spp.;superkingdom__bacteria;superphylum__bacteroidetes/chlorobi group	0.85625	Bacteria	1	Bacteroidetes	1	Bacteroidia	0.97	Bacteroidales	0.97	Porphyromonadaceae	0.96	Paludibacter	0.27	OTU_95	5	7	313	7	49	239	119	5	0	9	895	81	5	648	5	35	6	4	6	4	5	2	5	5	2459
OTU_96	clostridium sp. ;k__bacteria;p__firmicutes;c__clostridia;o__clostridiales;f__clostridiaceae;g__clostridium;s__clostridium sp.;superkingdom__bacteria	0.92024	Bacteria	1	Firmicutes	0.99	Clostridia	0.98	Clostridiales	0.98	Ruminococcaceae	0.96	Ethanoligenens	0.46	OTU_96	0	2	13	4	27	52	53	7	2	106	11	14	43	41	2	40	1565	4	35	49	42	6	69	163	2350
OTU_97	afipia genosp. 6 ;k__bacteria;p__proteobacteria;c__alphaproteobacteria;o__rhizobiales;f__bradyrhizobiaceae;g__afipia;s__afipia sp.;superkingdom__bacteria	0.97777	Bacteria	1	Proteobacteria	1	Alphaproteobacteria	1	Rhizobiales	0.98	Beijerinckiaceae	0.96	Methylocella	0.53	OTU_97	1658	0	4	2	1	1	0	2	2	2	3	4	0	1	0	4	1	3	1	0	12	2	0	0	1703
OTU_98	neospora caninum ;k__eukaryota;p__apicomplexa;c__coccidia;o__eucoccidiorida;f__sarcocystidae;g__neospora;s__neospora caninum;superkingdom__eukaryota;suborder__eimeriorina	0.79392	Bacteria	0.95	Proteobacteria	0.55	Gammaproteobacteria	0.54	Gammaproteobacteria_incertae_sedis	0.52	Candidatus Carsonella	0.5			OTU_98	1	5	1	3	0	8	0	1655	1	3	0	1	1	2	2	0	0	1	1	2	1	1	0	0	1689
OTU_99	x76739.1 clostridium xylanolyticum str. dsm 6555 ;k__bacteria;p__firmicutes;c__clostridia;o__clostridiales;f__lachnospiraceae;g__lachnoclostridium;s__clostridium xylanolyticum;superkingdom__bacteria	0.94779	Bacteria	1	Firmicutes	1	Clostridia	1	Clostridiales	1	Lachnospiraceae	1	Clostridium XlVa	0.82	OTU_99	1	4	2	3	4	2	4	13	0	5	7	4	4	3	8	5	1	2419	5	0	1	4	26	5	2530
OTU_100	uncultured bacteroides sp. ;k__bacteria;p__bacteroidetes;c__bacteroidia;o__bacteroidales;f__bacteroidaceae;g__bacteroides;s__bacteroides spp.;superkingdom__bacteria;superphylum__bacteroidetes/chlorobi group	0.8988	Bacteria	1	Firmicutes	0.94	Clostridia	0.92	Clostridiales	0.92	Ruminococcaceae	0.63	Sporobacter	0.32	OTU_100	1	7	0	5	3	1	3	292	0	5	2	9	2	3	513	0	64	16	621	2	2	169	55	11	1786
OTU_101	gq033938.1 topographical and temporal human skin microbiome skin retroauricular crease clone nbu348f10c1 ;k__bacteria;p__actinobacteria;c__actinobacteria;o__actinomycetales;f__propionibacteriaceae;g__propionibacterium;s__propionibacterium acnes;superkingdom__bacteria;subclass actinobacteridae;suborder__propionibacterineae	0.99383	Bacteria	1	Actinobacteria	1	Actinobacteria	1	Actinomycetales	1	Propionibacteriaceae	1	Propionibacterium	1	OTU_101	348	5	3	1	1	1	3	3	1030	0	0	4	3	1	0	0	1	3	1	97	1	4	0	0	1510
OTU_102	dq804067.1 human fecal clone rl187_aah68a04 ;k__bacteria;p__firmicutes;c__erysipelotrichia;o__erysipelotrichales;f__erysipelotrichaceae;g__faecalitalea;s__eubacterium cylindroides;superkingdom__bacteria	0.90366	Bacteria	1	Firmicutes	1	Erysipelotrichia	1	Erysipelotrichales	1	Erysipelotrichaceae	1	Erysipelotrichaceae_incertae_sedis	0.75	OTU_102	2	262	3	4	2	5	1	3	2	2	0	2	1	6	20	1	0	4	1453	0	4	1	5	1	1784
OTU_103	uncultured sphingobacterium sp. ;k__bacteria;p__bacteroidetes;c__sphingobacteriia;o__sphingobacteriales;f__sphingobacteriaceae;g__sphingobacterium;s__sphingobacterium spp.;superkingdom__bacteria;superphylum__bacteroidetes/chlorobi group	0.88362	Bacteria	1	Bacteroidetes	1	Bacteroidia	0.93	Bacteroidales	0.93	Porphyromonadaceae	0.68	Paludibacter	0.46	OTU_103	2	6	2	8	5	29	11	6	2	1488	18	5	13	12	13	13	6	5	5	1910	5	15	4	11	3594
OTU_104	uncultured barnesiella sp. ;k__bacteria;p__bacteroidetes;c__bacteroidia;o__bacteroidales;f__porphyromonadaceae;g__barnesiella;s__barnesiella spp.;superkingdom__bacteria;superphylum__bacteroidetes/chlorobi group	0.85214	Bacteria	1	Bacteroidetes	1	Bacteroidia	1	Bacteroidales	1	Porphyromonadaceae	0.81	Barnesiella	0.33	OTU_104	20	9	151	34	57	77	495	1386	18	1307	18	704	261	43	8	202	762	2	5	12	3	7	51	13	5645
OTU_105	cellulosilyticum ruminicola ;k__bacteria;p__firmicutes;c__clostridia;o__clostridiales;f__lachnospiraceae;g__cellulosilyticum;s__cellulosilyticum ruminicola;superkingdom__bacteria	0.96082	Bacteria	1	Firmicutes	1	Clostridia	1	Clostridiales	1	Lachnospiraceae	1	Cellulosilyticum	1	OTU_105	2	187	9	72	24	18	101	623	2	184	6	50	215	87	162	4	125	2	29	6	46	39	26	187	2206
OTU_106	eu465982.1 african elephant feces clone afel3_aao15c05 ;k__bacteria;p__firmicutes;c__bacilli;o__bacillales;f__bacillaceae;g__terribacillus;s__terribacillus saccharophilus;superkingdom__bacteria	0.99432	Bacteria	1	Firmicutes	1	Bacilli	1	Bacillales	1	Bacillaceae 2	1	Terribacillus	1	OTU_106	487	2	1	1	0	1	2	2	827	1	2	2	0	0	1	2	3	0	1	1	3	2	0	5	1346
OTU_107	synergistes sp. nml96a088 ;k__bacteria;p__synergistetes;c__synergistia;o__synergistales;f__synergistaceae;g__synergistes;s__synergistes sp.;superkingdom__bacteria	0.99361	Bacteria	1	Synergistetes	1	Synergistia	1	Synergistales	1	Synergistaceae	1	Cloacibacillus	1	OTU_107	0	2	2	5	0	3	1	2	0	2	2	0	0	3	0	3	0	2	2	1	1	1	1222	4	1258
OTU_108	candidatus stoquefichus massiliensis ap9 ;k__bacteria;p__firmicutes;c__erysipelotrichia;o__erysipelotrichales;f__erysipelotrichaceae;g__candidatus stoquefichus;s__candidatus stoquefichus massiliensis;superkingdom__bacteria	0.91434	Bacteria	1	Firmicutes	1	Erysipelotrichia	1	Erysipelotrichales	1	Erysipelotrichaceae	1	Coprobacillus	0.91	OTU_108	2	1190	1	1	1	3	0	58	0	0	1	3	1	0	52	1	1	1	1	4	0	1	1	2	1325
OTU_109	uncultured anaerovorax sp. ;k__bacteria;p__firmicutes;c__clostridia;o__clostridiales;f__clostridiales family xiii. incertae sedis;g__anaerovorax;s__anaerovorax spp.;superkingdom__bacteria	0.918	Bacteria	1	Firmicutes	1	Clostridia	1	Clostridiales	1	Clostridiales_Incertae Sedis XIII	0.93	Anaerovorax	0.93	OTU_109	2	1095	0	2	1	2	0	144	0	0	2	4	1	1	33	2	11	1	8	0	1	6	3	3	1322
OTU_110	cp000885.1 clostridium phytofermentans str. isdg ;k__bacteria;p__firmicutes;c__clostridia;o__clostridiales;f__lachnospiraceae;g__lachnoclostridium;s__clostridium phytofermentans;superkingdom__bacteria	0.92985	Bacteria	1	Firmicutes	1	Clostridia	1	Clostridiales	1	Lachnospiraceae	1	Mobilitalea	0.62	OTU_110	1	4	95	41	139	139	66	99	1	78	280	117	160	243	5	164	24	150	6	6	14	9	81	37	1959
OTU_111	cellulosilyticum lentocellum dsm 5427 ;k__bacteria;p__firmicutes;c__clostridia;o__clostridiales;f__lachnospiraceae;g__cellulosilyticum;s__cellulosilyticum lentocellum;superkingdom__bacteria	0.94661	Bacteria	1	Firmicutes	1	Clostridia	1	Clostridiales	1	Lachnospiraceae	1	Cellulosilyticum	1	OTU_111	1	2953	1	6	2	3	6	5	1	1	3	7	2	5	1	7	2	2	3	1	3	4	5	5	3029
OTU_112	cellulosilyticum lentocellum dsm 5427 ;k__bacteria;p__firmicutes;c__clostridia;o__clostridiales;f__lachnospiraceae;g__cellulosilyticum;s__cellulosilyticum lentocellum;superkingdom__bacteria	0.93172	Bacteria	1	Firmicutes	1	Clostridia	1	Clostridiales	1	Lachnospiraceae	1	Cellulosilyticum	1	OTU_112	1	21	23	132	33	14	693	186	1	49	24	124	282	86	24	13	18	2	6	38	18	5	11	161	1965
OTU_113	ef025909.1 clostridium symbiosum str. 69 ;k__bacteria;p__firmicutes;c__clostridia;o__clostridiales;f__lachnospiraceae;g__lachnoclostridium;s__clostridium symbiosum;superkingdom__bacteria	0.938	Bacteria	1	Firmicutes	1	Clostridia	1	Clostridiales	1	Lachnospiraceae	1	Lachnospiracea_incertae_sedis	0.78	OTU_113	0	5	5	18	8	21	114	7	1	5	9	122	333	507	4	245	6	3	7	6	5	2	27	529	1989
OTU_114	eubacterium fissicatena ;k__bacteria;p__firmicutes;c__clostridia;o__clostridiales;f__lachnospiraceae;g__lachnoclostridium;s__eubacterium fissicatena;superkingdom__bacteria	0.966	Bacteria	1	Firmicutes	1	Clostridia	1	Clostridiales	1	Lachnospiraceae	1	Ruminococcus2	0.32	OTU_114	0	9	2	320	38	66	56	8	4	8	44	40	9	444	8	1	600	241	349	0	187	7	108	148	2697
OTU_115	cp000885.1 clostridium phytofermentans str. isdg ;k__bacteria;p__firmicutes;c__clostridia;o__clostridiales;f__lachnospiraceae;g__lachnoclostridium;s__clostridium phytofermentans;superkingdom__bacteria	0.93186	Bacteria	1	Firmicutes	1	Clostridia	1	Clostridiales	1	Lachnospiraceae	1	Mobilitalea	0.69	OTU_115	2	4	94	36	148	157	72	169	2	97	304	164	165	278	12	522	56	149	21	51	41	3	118	86	2751
OTU_116	paludibacter propionicigenes ;k__bacteria;p__bacteroidetes;c__bacteroidia;o__bacteroidales;f__porphyromonadaceae;g__paludibacter;s__paludibacter propionicigenes;superkingdom__bacteria;superphylum__bacteroidetes/chlorobi group	0.8913	Bacteria	1	Bacteroidetes	1	Bacteroidia	0.97	Bacteroidales	0.97	Porphyromonadaceae	0.87	Paludibacter	0.61	OTU_116	1	3	0	1	1	1	2	1	0	2	1	4	1	3	0	1	2	0	10	12	1	772	57	3	879
OTU_117	clostridium cylindrosporum ;k__bacteria;p__firmicutes;c__clostridia;o__clostridiales;f__clostridiaceae;g__clostridium;s__clostridium cylindrosporum;superkingdom__bacteria	0.87909	Bacteria	1	Firmicutes	1	Clostridia	1	Clostridiales	0.99	Clostridiaceae 4	0.3	Salimesophilobacter	0.19	OTU_117	0	0	19	107	74	99	25	8	0	3	24	146	266	488	16	52	2	4	2	24	12	5	2	23	1401
OTU_118	eu124833.1 rumen resistant lichen acids reindeer (rangifer tarandus tarandus) rumen r4_91_51 ;k__bacteria;p__firmicutes;c__clostridia;o__clostridiales;f__clostridiaceae;g__clostridium;s__clostridium butyricum;superkingdom__bacteria	0.99376	Bacteria	1	Firmicutes	1	Clostridia	1	Clostridiales	1	Clostridiaceae 1	1	Clostridium sensu stricto	1	OTU_118	1	1272	2	10	8	19	13	73	0	6	11	37	13	9	74	41	120	1	10	18	11	5	2	25	1781
OTU_119	eu777128.1 okapi feces clone ok1_g11 ;k__bacteria;p__firmicutes;c__clostridia;o__clostridiales;f__ruminococcaceae;g__oscillospira;s__oscillospira spp.;superkingdom__bacteria	0.90214	Bacteria	1	Firmicutes	0.94	Clostridia	0.93	Clostridiales	0.93	Ruminococcaceae	0.77	Butyricicoccus	0.11	OTU_119	1	2	4	7	31	4	208	6	1	2	7	1	100	1	3	531	2	1	1	2	487	2	2	85	1491
OTU_120	uncultured anaerofilum sp. ;k__bacteria;p__firmicutes;c__clostridia;o__clostridiales;f__ruminococcaceae;g__anaerofilum;s__anaerofilum spp.;superkingdom__bacteria	0.90316	Bacteria	1	Firmicutes	1	Clostridia	1	Clostridiales	1	Ruminococcaceae	1	Anaerotruncus	0.32	OTU_120	1	1	1	1	2	1	0	1	0	3	0	2	2	1	2	2	8	3	1009	1	1	31	73	12	1158
OTU_121	uncultured clostridium sp. ;k__bacteria;p__firmicutes;c__clostridia;o__clostridiales;f__clostridiaceae;g__clostridium;s__clostridium spp.;superkingdom__bacteria	0.91446	Bacteria	1	Firmicutes	1	Clostridia	1	Clostridiales	1	Lachnospiraceae	0.97	Lachnospiracea_incertae_sedis	0.17	OTU_121	2	2	2	2	285	58	13	4	0	38	98	23	48	43	1	23	53	1	7	41	21	22	119	462	1368
OTU_122	clostridium sp. cl_6 ;k__bacteria;p__firmicutes;c__clostridia;o__clostridiales;f__clostridiaceae;g__clostridium;s__clostridium sp.;superkingdom__bacteria	0.9625	Bacteria	1	Firmicutes	1	Clostridia	1	Clostridiales	1	Clostridiaceae 1	1	Clostridium sensu stricto	0.81	OTU_122	1	9	167	221	290	159	82	171	0	54	675	280	146	168	38	520	36	5	30	170	22	4	44	123	3415
OTU_123	uncultured cellulosilyticum sp. ;k__bacteria;p__firmicutes;c__clostridia;o__clostridiales;f__lachnospiraceae;g__cellulosilyticum;s__cellulosilyticum spp.;superkingdom__bacteria	0.93638	Bacteria	1	Firmicutes	1	Clostridia	1	Clostridiales	1	Lachnospiraceae	1	Cellulosilyticum	1	OTU_123	2	1595	2	2	2	2	0	2	0	0	2	5	2	0	1	2	1	3	3	1	1	1	4	3	1636
OTU_124	naasia aerilata ;k__bacteria;p__actinobacteria;c__actinobacteria;o__actinomycetales;f__microbacteriaceae;g__naasia;s__naasia aerilata;superkingdom__bacteria;subclass actinobacteridae;suborder__micrococcineae	0.81873	Bacteria	1	Firmicutes	0.82	Clostridia	0.45	Clostridiales	0.44	Catabacteriaceae	0.1	Catabacter	0.1	OTU_124	2	5	1	5	1	0	0	7	0	2	0	5	0	1	35	1	3	2	1023	78	1	2	9	2	1185
OTU_125	saccharofermentans acetigenes ;k__bacteria;p__firmicutes;c__clostridia;o__clostridiales;f__clostridiaceae;g__saccharofermentans;s__saccharofermentans acetigenes;superkingdom__bacteria	0.82186	Bacteria	1	Firmicutes	0.9	Bacilli	0.62	Bacillales	0.53	Bacillaceae 2	0.36	Melghiribacillus	0.09	OTU_125	1	128	2	2	1	0	0	979	1	0	2	1	0	0	19	1	0	1	13	2	0	2	1	2	1158
OTU_126	uncultured turicibacter sp. ;k__bacteria;p__firmicutes;c__erysipelotrichia;o__erysipelotrichales;f__erysipelotrichaceae;g__turicibacter;s__turicibacter spp.;superkingdom__bacteria	0.98762	Bacteria	1	Firmicutes	1	Erysipelotrichia	1	Erysipelotrichales	1	Erysipelotrichaceae	1	Turicibacter	1	OTU_126	0	17	15	35	97	66	12	344	0	5	16	28	5	2	82	9	2	4	4	113	1	51	53	239	1200
OTU_127	ef125930.1 variovorax sp. str. sod31 ;k__bacteria;p__proteobacteria;c__betaproteobacteria;o__burkholderiales;f__comamonadaceae;g__variovorax;s__variovorax paradoxus;superkingdom__bacteria	0.99403	Bacteria	1	Proteobacteria	1	Betaproteobacteria	1	Burkholderiales	1	Comamonadaceae	1	Variovorax	1	OTU_127	1126	2	0	2	0	1	1	0	0	1	0	2	1	3	2	1	1	0	1	0	1	0	0	3	1148
OTU_128	clostridium herbivorans ;k__bacteria;p__firmicutes;c__clostridia;o__clostridiales;f__lachnospiraceae;g__lachnoclostridium;s__clostridium herbivorans;superkingdom__bacteria	0.93	Bacteria	1	Firmicutes	1	Clostridia	1	Clostridiales	1	Lachnospiraceae	1	Clostridium XlVa	0.66	OTU_128	1	6	2	38	27	30	5	126	0	54	29	4	34	51	22	31	38	5	48	95	656	2	2	10	1316
OTU_129	af320989.1 pseudomonas tolaasii str. ncppb 2193 ;k__bacteria;p__proteobacteria;c__gammaproteobacteria;o__pseudomonadales;f__pseudomonadaceae;g__pseudomonas;s__pseudomonas tolaasii;superkingdom__bacteria;species group pseudomonas fluorescens group	0.99403	Bacteria	1	Proteobacteria	1	Gammaproteobacteria	1	Pseudomonadales	1	Pseudomonadaceae	1	Pseudomonas	1	OTU_129	708	7	0	2	1	0	0	5	770	0	0	3	2	0	2	2	1	1	2	38	0	3	0	1	1548
OTU_130	clostridium sp. ;k__bacteria;p__firmicutes;c__clostridia;o__clostridiales;f__clostridiaceae;g__clostridium;s__clostridium sp.;superkingdom__bacteria	0.91393	Bacteria	1	Firmicutes	1	Clostridia	1	Clostridiales	0.99	Ruminococcaceae	0.94	Clostridium IV	0.26	OTU_130	2	3	34	2	222	274	28	1	104	34	78	17	26	21	7	84	29	22	3	42	392	44	63	32	1564
OTU_131	fj676650.1 synecology primary and secondary habitats escherichia coli o157:h7 fecal marc beef cattle feedlot animal #4225 pen 301 ;k__bacteria;p__firmicutes;c__clostridia;o__clostridiales;f__clostridiaceae;g__clostridium;s__clostridium neonatale;superkingdom__bacteria	0.98136	Bacteria	1	Firmicutes	1	Clostridia	1	Clostridiales	1	Clostridiaceae 1	1	Clostridium sensu stricto	0.84	OTU_131	2	112	33	38	142	134	81	84	1	32	65	100	19	12	6	34	96	3	9	170	49	3	51	200	1476
OTU_132	uncultured clostridium sp. ;k__bacteria;p__firmicutes;c__clostridia;o__clostridiales;f__clostridiaceae;g__clostridium;s__clostridium spp.;superkingdom__bacteria	0.88247	Bacteria	1	Firmicutes	1	Clostridia	1	Clostridiales	1	Ruminococcaceae	0.98	Anaerotruncus	0.15	OTU_132	1	22	5	29	12	45	60	15	0	9	141	355	91	67	6	26	17	2	6	0	6	3	21	166	1105
OTU_133	robinsoniella peoriensis ;k__bacteria;p__firmicutes;c__clostridia;o__clostridiales;f__lachnospiraceae;g__robinsoniella;s__robinsoniella peoriensis;superkingdom__bacteria	0.98594	Bacteria	1	Firmicutes	1	Clostridia	1	Clostridiales	1	Lachnospiraceae	1	Robinsoniella	1	OTU_133	0	1374	0	4	2	2	1	60	1	3	3	8	2	7	275	4	5	200	43	1	0	8	2	7	2012
OTU_134	uncultured bacterium rsa32 ;k__bacteria;p__firmicutes;c__clostridia;o__clostridiales;f__clostridiaceae;g__clostridium;s__clostridium spp.;superkingdom__bacteria	0.90243	Bacteria	1	Firmicutes	1	Clostridia	1	Clostridiales	1	Lachnospiraceae	0.97	Mobilitalea	0.3	OTU_134	1	1	6	3	381	69	41	5	2	43	150	20	68	67	9	3	41	4	11	1	34	7	40	194	1201
OTU_135	cp000885.1 clostridium phytofermentans str. isdg ;k__bacteria;p__firmicutes;c__clostridia;o__clostridiales;f__lachnospiraceae;g__lachnoclostridium;s__clostridium phytofermentans;superkingdom__bacteria	0.92152	Bacteria	1	Firmicutes	1	Clostridia	1	Clostridiales	1	Lachnospiraceae	0.98	Mobilitalea	0.49	OTU_135	1	0	6	1	14	50	33	153	1	2	11	14	19	22	4	22	126	9	4	1	140	11	181	603	1428
OTU_136	uncultured ethanoligenens sp. ;k__bacteria;p__firmicutes;c__clostridia;o__clostridiales;f__ruminococcaceae;g__ethanoligenens;s__ethanoligenens spp.;superkingdom__bacteria	0.88977	Bacteria	1	Firmicutes	1	Clostridia	1	Clostridiales	1	Ruminococcaceae	0.97	Anaerotruncus	0.31	OTU_136	2	0	16	66	3	37	18	5	1	5	89	39	314	283	8	48	2	109	10	0	5	6	0	4	1070
OTU_137	dq806579.1 human fecal clone rl186_aao46c10 ;k__bacteria;p__firmicutes;c__clostridia;o__clostridiales;f__ruminococcaceae;g__faecalibacterium;s__faecalibacterium prausnitzii;superkingdom__bacteria	0.93223	Bacteria	1	Firmicutes	1	Clostridia	1	Clostridiales	1	Ruminococcaceae	0.99	Faecalibacterium	0.94	OTU_137	3	1	2	26	18	23	16	7	0	3	5	11	6	10	3	589	2	4	5	228	5	0	6	148	1121
OTU_138	uncultured anaerofilum sp. ;k__bacteria;p__firmicutes;c__clostridia;o__clostridiales;f__ruminococcaceae;g__anaerofilum;s__anaerofilum spp.;superkingdom__bacteria	0.90099	Bacteria	1	Firmicutes	1	Clostridia	1	Clostridiales	1	Ruminococcaceae	1	Anaerofilum	0.86	OTU_138	1	0	1	5	1	1	2	2	0	1	1	2	1	1	2	4	0	3	989	2	2	3	37	0	1061
OTU_139	uncultured anaerovorax sp. ;k__bacteria;p__firmicutes;c__clostridia;o__clostridiales;f__clostridiales family xiii. incertae sedis;g__anaerovorax;s__anaerovorax spp.;superkingdom__bacteria	0.912	Bacteria	1	Firmicutes	1	Clostridia	1	Clostridiales	1	Clostridiales_Incertae Sedis XIII	0.78	Anaerovorax	0.69	OTU_139	1	3	13	1	51	75	11	1	2	26	34	31	67	186	32	157	1	0	27	3	12	0	517	64	1315
OTU_140	uncultured clostridium sp. ;k__bacteria;p__firmicutes;c__clostridia;o__clostridiales;f__clostridiaceae;g__clostridium;s__clostridium spp.;superkingdom__bacteria	0.98089	Bacteria	1	Firmicutes	1	Clostridia	1	Clostridiales	1	Peptostreptococcaceae	1	Romboutsia	0.78	OTU_140	2	9	0	2	2	1	3	42	1	0	3	2	3	3	8	1	55	1	114	1	1	738	213	45	1250
OTU_141	cp000885.1 clostridium phytofermentans str. isdg ;k__bacteria;p__firmicutes;c__clostridia;o__clostridiales;f__lachnospiraceae;g__lachnoclostridium;s__clostridium phytofermentans;superkingdom__bacteria	0.94567	Bacteria	1	Firmicutes	1	Clostridia	1	Clostridiales	1	Lachnospiraceae	1	Mobilitalea	0.66	OTU_141	2	1	1	0	1	0	0	1	2	1092	0	4	4	4	2	0	2	5	1	1	0	0	14	2	1139
OTU_142	ef401278.1 human fecal clone sjtu_d_08_21 ;k__bacteria;p__proteobacteria;c__deltaproteobacteria;o__desulfovibrionales;f__desulfovibrionaceae;g__bilophila;s__bilophila wadsworthia;superkingdom__bacteria;subphylum__delta/epsilon subdivisions	0.99224	Bacteria	1	Proteobacteria	1	Deltaproteobacteria	1	Desulfovibrionales	1	Desulfovibrionaceae	1	Bilophila	1	OTU_142	1	2	1	3	0	1	0	1	0	0	0	2	0	1	13	0	225	3	264	0	0	31	728	53	1329
OTU_143	uncultured clostridium sp. ;k__bacteria;p__firmicutes;c__clostridia;o__clostridiales;f__clostridiaceae;g__clostridium;s__clostridium spp.;superkingdom__bacteria	0.96465	Bacteria	1	Firmicutes	1	Clostridia	1	Clostridiales	1	Clostridiaceae 1	1	Clostridium sensu stricto	0.91	OTU_143	0	2	4	4	16	5	60	11	1	57	1	94	213	90	7	13	152	3	22	1	92	7	7	211	1073
OTU_144	clostridium sp. bs_1 ;k__bacteria;p__firmicutes;c__clostridia;o__clostridiales;f__clostridiaceae;g__clostridium;s__clostridium sp.;superkingdom__bacteria	0.87475	Bacteria	1	Firmicutes	1	Clostridia	0.99	Clostridiales	0.99	Ruminococcaceae	0.94	Clostridium IV	0.44	OTU_144	1	1	2	3	3	3	59	2	1	5	2	1	6	46	33	0	309	1	11	87	176	14	129	108	1003
OTU_145	x76164.1 clostridium longisporum str. dsm 8431 ;k__bacteria;p__firmicutes;c__clostridia;o__clostridiales;f__clostridiaceae;g__clostridium;s__clostridium longisporum;superkingdom__bacteria	0.97297	Bacteria	1	Firmicutes	1	Clostridia	1	Clostridiales	1	Clostridiaceae 1	1	Clostridium sensu stricto	0.94	OTU_145	0	6	5	92	167	439	172	2	1	3	182	50	5	0	4	126	251	1	2	0	5	6	0	6	1525
OTU_146	cp000885.1 clostridium phytofermentans str. isdg ;k__bacteria;p__firmicutes;c__clostridia;o__clostridiales;f__lachnospiraceae;g__lachnoclostridium;s__clostridium phytofermentans;superkingdom__bacteria	0.89168	Bacteria	1	Firmicutes	1	Clostridia	1	Clostridiales	1	Lachnospiraceae	1	Mobilitalea	0.92	OTU_146	1	2	74	22	74	74	30	237	2	19	143	229	74	33	29	193	32	262	5	54	2	27	227	227	2072
OTU_147	uncultured akkermansia sp. ;k__bacteria;p__verrucomicrobia;c__verrucomicrobiae;o__verrucomicrobiales;f__verrucomicrobiaceae;g__akkermansia;s__akkermansia spp.;superkingdom__bacteria;superphylum__chlamydiae/verrucomicrobia group	0.98917	Bacteria	1	Verrucomicrobia	1	Verrucomicrobiae	1	Verrucomicrobiales	1	Verrucomicrobiaceae	1	Akkermansia	1	OTU_147	2	0	0	3	1	1	2	2	0	0	2	5	3	3	19	1	2	11	76	1	118	2551	1	10	2814
OTU_148	vitis vinifera ;k__viridiplantae;p__streptophyta;c__streptophyta;o__vitales;f__vitaceae;g__vitis;s__vitis vinifera;superkingdom__eukaryota;subclass rosids	0.99122	Bacteria	1	Cyanobacteria/Chloroplast	1	Chloroplast	1	Chloroplast	1	Streptophyta	1			OTU_148	0	1138	1	2	1	0	2	0	0	1	0	2	1	2	0	2	0	1	2	0	0	0	1	0	1156
OTU_149	intestinimonas butyriciproducens ;k__bacteria;p__firmicutes;c__clostridia;o__clostridiales;f__clostridiales;g__intestinimonas;s__intestinimonas butyriciproducens;superkingdom__bacteria	0.94023	Bacteria	1	Firmicutes	1	Clostridia	1	Clostridiales	1	Ruminococcaceae	1	Intestinimonas	0.91	OTU_149	2	43	1	2	0	3	1	10	1	1	5	0	1	0	5	2	1	702	183	1	1	1	0	1	967
OTU_150	cp000885.1 clostridium phytofermentans str. isdg ;k__bacteria;p__firmicutes;c__clostridia;o__clostridiales;f__lachnospiraceae;g__lachnoclostridium;s__clostridium phytofermentans;superkingdom__bacteria	0.87715	Bacteria	1	Firmicutes	1	Clostridia	1	Clostridiales	1	Lachnospiraceae	0.97	Anaerosporobacter	0.68	OTU_150	0	2	182	0	31	266	7	4	2	0	279	5	5	16	4	13	3	2	2	2	119	25	7	25	1001
OTU_151	ef399590.1 human fecal clone sjtu_f_07_20 ;k__bacteria;p__firmicutes;c__clostridia;o__clostridiales;f__ruminococcaceae;g__ruminiclostridium;s__clostridium methylpentosum;superkingdom__bacteria	0.88866	Bacteria	1	Firmicutes	1	Clostridia	1	Clostridiales	1	Ruminococcaceae	0.97	Clostridium IV	0.66	OTU_151	0	0	2	0	0	2	0	1	0	0	1	5	2	3	0	0	1	1	107	467	148	22	106	52	920
OTU_152	butyrivibrio crossotus ;k__bacteria;p__firmicutes;c__clostridia;o__clostridiales;f__lachnospiraceae;g__butyrivibrio;s__butyrivibrio crossotus;superkingdom__bacteria	0.91566	Bacteria	1	Firmicutes	1	Clostridia	1	Clostridiales	1	Lachnospiraceae	0.94	Butyrivibrio	0.3	OTU_152	0	8	0	2	112	78	166	3	1	8	30	2	38	96	37	137	55	1	5	101	35	1	37	25	978
OTU_153	uncultured victivallis sp. ;k__bacteria;p__lentisphaerae;c__lentisphaeria;o__victivallales;f__victivallaceae;g__victivallis;s__victivallis spp.;superkingdom__bacteria;superphylum__chlamydiae/verrucomicrobia group	0.84823	Bacteria	1	Lentisphaerae	1	Lentisphaeria	1	Victivallales	0.99	Victivallaceae	0.99	Victivallis	0.99	OTU_153	5	1	239	2	203	210	0	22	0	79	84	2	1	1	5	17	27	4	61	0	135	2	3	6	1109
OTU_154	uncultured akkermansia sp. ;k__bacteria;p__verrucomicrobia;c__verrucomicrobiae;o__verrucomicrobiales;f__verrucomicrobiaceae;g__akkermansia;s__akkermansia spp.;superkingdom__bacteria;superphylum__chlamydiae/verrucomicrobia group	0.94363	Bacteria	1	Verrucomicrobia	1	Verrucomicrobiae	1	Verrucomicrobiales	1	Verrucomicrobiaceae	1	Akkermansia	1	OTU_154	2	0	0	1	2	0	0	0	2	1	0	2	1	0	18	0	0	9	854	0	1	11	2	6	912
OTU_155	uncultured clostridium sp. ;k__bacteria;p__firmicutes;c__clostridia;o__clostridiales;f__clostridiaceae;g__clostridium;s__clostridium spp.;superkingdom__bacteria	0.82758	Bacteria	1	Firmicutes	0.85	Clostridia	0.8	Clostridiales	0.78	Catabacteriaceae	0.42	Catabacter	0.42	OTU_155	0	3	0	5	0	0	1	268	0	0	1	3	0	0	1	0	1	2	558	0	2	0	47	3	895
OTU_156	cp000312.1 clostridium perfringens str. sm101 ;k__bacteria;p__firmicutes;c__clostridia;o__clostridiales;f__clostridiaceae;g__clostridium;s__clostridium perfringens;superkingdom__bacteria	0.98343	Bacteria	1	Firmicutes	1	Clostridia	1	Clostridiales	1	Clostridiaceae 1	1	Clostridium sensu stricto	0.94	OTU_156	1	4	2	4	0	1	1	492	0	1	2	1	3	3	456	3	3	1	2	2	2	4	1	2	991
OTU_157	uncultured rikenella sp. ;k__bacteria;p__bacteroidetes;c__bacteroidia;o__bacteroidales;f__rikenellaceae;g__rikenella;s__rikenella spp.;superkingdom__bacteria;superphylum__bacteroidetes/chlorobi group	0.85882	Bacteria	1	Bacteroidetes	1	Bacteroidia	0.86	Bacteroidales	0.86	Rikenellaceae	0.67	Rikenella	0.27	OTU_157	2	139	1	0	0	1	2	869	2	0	1	2	1	5	0	3	2	0	2	0	1	2	1	2	1038
OTU_158	fj681249.1 synecology primary and secondary habitats escherichia coli o157:h7 fecal marc beef cattle feedlot animal #4281 pen 301 ;k__bacteria;p__firmicutes;c__clostridia;o__clostridiales;f__ruminococcaceae;g__oscillospira;s__oscillospira spp.;superkingdom__bacteria	0.95	Bacteria	1	Firmicutes	1	Clostridia	1	Clostridiales	1	Ruminococcaceae	1	Oscillibacter	1	OTU_158	1	4	1	0	0	1	1	0	1	0	0	1	0	2	2	3	4	847	5	1	0	0	4	6	884
OTU_159	eubacterium oxidoreducens ;k__bacteria;p__firmicutes;c__clostridia;o__clostridiales;f__eubacteriaceae;g__eubacterium;s__eubacterium oxidoreducens;superkingdom__bacteria	0.938	Bacteria	1	Firmicutes	1	Clostridia	1	Clostridiales	1	Lachnospiraceae	1	Lachnospiracea_incertae_sedis	0.85	OTU_159	0	8	5	5	3	2	253	244	1	133	5	42	44	200	100	44	9	4	21	1	10	3	166	80	1383
OTU_160	butyricicoccus pullicaecorum ;k__bacteria;p__firmicutes;c__clostridia;o__clostridiales;f__clostridiaceae;g__butyricicoccus;s__butyricicoccus pullicaecorum;superkingdom__bacteria	0.88888	Bacteria	1	Firmicutes	1	Clostridia	1	Clostridiales	1	Ruminococcaceae	1	Sporobacter	0.53	OTU_160	0	3	0	1	0	0	0	2	1	2	0	2	1	1	3	1	1	1	793	1	0	2	0	2	817
OTU_161	clostridium sp. ;k__bacteria;p__firmicutes;c__clostridia;o__clostridiales;f__clostridiaceae;g__clostridium;s__clostridium sp.;superkingdom__bacteria	0.90965	Bacteria	1	Firmicutes	1	Clostridia	1	Clostridiales	1	Ruminococcaceae	0.99	Hydrogenoanaerobacterium	0.19	OTU_161	1	0	5	2	2	7	8	4	0	128	3	4	15	23	2	30	665	1	9	1	3	8	16	1	938
OTU_162	anaerorhabdus furcosa ;k__bacteria;p__bacteroidetes;c__bacteroidia;o__bacteroidales;f__bacteroidaceae;g__anaerorhabdus;s__anaerorhabdus furcosa;superkingdom__bacteria;superphylum__bacteroidetes/chlorobi group	0.96435	Bacteria	1	Bacteroidetes	1	Bacteroidia	1	Bacteroidales	1	Bacteroidaceae	1	Anaerorhabdus	1	OTU_162	1	4	0	2	0	0	0	0	0	0	1	2	1	0	0	0	0	0	0	0	1	850	1	0	863
OTU_163	fj465164.1 clostridium cellulosi str. d3 ;k__bacteria;p__firmicutes;c__clostridia;o__clostridiales;f__ruminococcaceae;g__ethanoligenens;s__ethanoligenens cellulosi;superkingdom__bacteria	0.91735	Bacteria	1	Firmicutes	1	Clostridia	1	Clostridiales	1	Ruminococcaceae	1	Ethanoligenens	0.23	OTU_163	2	3	1	180	49	150	43	2	2	64	75	74	31	44	1	92	7	5	1	0	3	1	1	8	839
OTU_164	uncultured delftia sp. ;k__bacteria;p__proteobacteria;c__betaproteobacteria;o__burkholderiales;f__comamonadaceae;g__delftia;s__delftia spp.;superkingdom__bacteria	0.996	Bacteria	1	Proteobacteria	1	Betaproteobacteria	1	Burkholderiales	1	Comamonadaceae	1	Delftia	1	OTU_164	788	1	5	0	0	0	0	4	0	0	0	1	1	0	2	1	2	1	1	0	18	2	0	1	828
OTU_165	clostridium sp. sl_2013_71 ;k__bacteria;p__firmicutes;c__clostridia;o__clostridiales;f__clostridiaceae;g__clostridium;s__clostridium sp.;superkingdom__bacteria	0.88594	Bacteria	1	Firmicutes	0.99	Clostridia	0.99	Clostridiales	0.99	Ruminococcaceae	0.98	Clostridium IV	0.68	OTU_165	0	2	1	0	0	2	1	118	0	1	2	2	1	3	171	2	42	5	295	3	105	46	40	20	862
OTU_166	gordonibacter pamelaeae 7_10_1_b ;k__bacteria;p__actinobacteria;c__actinobacteria;o__coriobacteriales;f__coriobacteriaceae;g__gordonibacter;s__gordonibacter pamelaeae;superkingdom__bacteria;subclass coriobacteridae;suborder__coriobacterineae	0.97505	Bacteria	1	Actinobacteria	1	Actinobacteria	1	Coriobacteriales	1	Coriobacteriaceae	1	Gordonibacter	1	OTU_166	1	2	1	0	2	1	0	818	0	0	0	2	0	0	4	0	0	0	3	0	0	2	0	1	837
OTU_167	clostridium sp. ;k__bacteria;p__firmicutes;c__clostridia;o__clostridiales;f__clostridiaceae;g__clostridium;s__clostridium sp.;superkingdom__bacteria	0.90797	Bacteria	1	Firmicutes	1	Clostridia	1	Clostridiales	1	Ruminococcaceae	0.96	Ruminococcus	0.54	OTU_167	0	1	1	1	1	134	8	1	2	13	2	1	9	8	1	203	514	1	1	36	9	3	5	3	958
OTU_168	uncultured clostridium sp. ;k__bacteria;p__firmicutes;c__clostridia;o__clostridiales;f__clostridiaceae;g__clostridium;s__clostridium spp.;superkingdom__bacteria	0.9567	Bacteria	1	Firmicutes	1	Clostridia	1	Clostridiales	1	Clostridiaceae 1	1	Anaerobacter	0.26	OTU_168	1	1	2	47	56	251	58	2	0	3	40	284	276	205	4	155	31	2	5	89	79	1	2	10	1604
OTU_169	clostridium sp. c40_2 ;k__bacteria;p__firmicutes;c__clostridia;o__clostridiales;f__clostridiaceae;g__clostridium;s__clostridium sp.;superkingdom__bacteria	0.89144	Bacteria	1	Firmicutes	1	Clostridia	1	Clostridiales	1	Clostridiaceae 1	0.81	Fonticella	0.78	OTU_169	0	4	9	2	26	21	21	1	1	15	25	29	230	299	3	313	19	2	11	2	11	1	13	10	1068
OTU_170	alistipes shahii ;k__bacteria;p__bacteroidetes;c__bacteroidia;o__bacteroidales;f__rikenellaceae;g__alistipes;s__alistipes shahii;superkingdom__bacteria;superphylum__bacteroidetes/chlorobi group	0.95833	Bacteria	1	Bacteroidetes	1	Bacteroidia	1	Bacteroidales	1	Rikenellaceae	1	Alistipes	1	OTU_170	3	719	1	2	1	2	1	3	0	0	1	3	2	0	34	1	4	3	18	0	2	0	5	1	806
OTU_171	uncultured turicibacter sp. ;k__bacteria;p__firmicutes;c__erysipelotrichia;o__erysipelotrichales;f__erysipelotrichaceae;g__turicibacter;s__turicibacter spp.;superkingdom__bacteria	0.80727	Bacteria	1	Firmicutes	0.58	Erysipelotrichia	0.41	Erysipelotrichales	0.41	Erysipelotrichaceae	0.41	Holdemanella	0.25	OTU_171	0	3	3	0	8	3	6	1	1	165	2	2	24	1	0	454	6	0	6	127	1	9	400	42	1264
OTU_172	cellulosilyticum lentocellum dsm 5427 ;k__bacteria;p__firmicutes;c__clostridia;o__clostridiales;f__lachnospiraceae;g__cellulosilyticum;s__cellulosilyticum lentocellum;superkingdom__bacteria	0.9465	Bacteria	1	Firmicutes	1	Clostridia	1	Clostridiales	1	Lachnospiraceae	1	Cellulosilyticum	1	OTU_172	0	10	5	5	16	13	8	98	0	189	6	13	27	3	5	6	12	1	271	0	17	0	14	277	996
OTU_173	uncultured verrucomicrobium sp. ;k__bacteria;p__verrucomicrobia;c__verrucomicrobiae;o__verrucomicrobiales;f__verrucomicrobiaceae;g__verrucomicrobium;s__verrucomicrobium spp.;superkingdom__bacteria;superphylum__chlamydiae/verrucomicrobia group	0.84482	Bacteria	1	Verrucomicrobia	1	Opitutae	0.99	Puniceicoccales	0.69	Puniceicoccaceae	0.69	Coraliomargarita	0.67	OTU_173	0	1	1	0	1	2	2	22	0	699	1	0	0	0	2	1	1	0	12	1	5	1	22	0	774
OTU_174	clostridium sp. enrichment culture clone vanctr97 ;k__bacteria;p__firmicutes;c__clostridia;o__clostridiales;f__clostridiaceae;g__clostridium;s__clostridium sp.;superkingdom__bacteria	0.88667	Bacteria	1	Firmicutes	0.98	Clostridia	0.98	Clostridiales	0.98	Ruminococcaceae	0.56	Saccharofermentans	0.49	OTU_174	4	2	664	7	4	56	2	1	0	80	2	3	0	0	5	2	21	1	7	1	5	4	122	2	995
OTU_175	clostridium sp. yit 12070 ;k__bacteria;p__firmicutes;c__clostridia;o__clostridiales;f__clostridiaceae;g__clostridium;s__clostridium sp.;superkingdom__bacteria	0.87103	Bacteria	1	Firmicutes	1	Clostridia	1	Clostridiales	1	Ruminococcaceae	0.9	Clostridium IV	0.54	OTU_175	1	1	86	13	49	9	13	42	0	4	34	67	11	35	26	13	16	2	2	0	43	4	78	66	615
OTU_176	anaerosporobacter mobilis ;k__bacteria;p__firmicutes;c__clostridia;o__clostridiales;f__clostridiaceae;g__anaerosporobacter;s__anaerosporobacter mobilis;superkingdom__bacteria	0.97336	Bacteria	1	Firmicutes	1	Clostridia	1	Clostridiales	1	Lachnospiraceae	1	Anaerosporobacter	1	OTU_176	0	30	1	1	1	0	3	428	0	0	2	0	3	2	77	0	0	10	2	37	2	1	7	1	608
OTU_177	clostridium cylindrosporum ;k__bacteria;p__firmicutes;c__clostridia;o__clostridiales;f__clostridiaceae;g__clostridium;s__clostridium cylindrosporum;superkingdom__bacteria	0.88775	Bacteria	1	Firmicutes	1	Clostridia	1	Clostridiales	0.99	Clostridiaceae 1	0.78	Fonticella	0.76	OTU_177	1	3	13	3	33	48	37	2	0	11	52	27	273	400	4	318	29	3	4	0	21	1	5	12	1300
OTU_178	uncultured anaerofilum sp. ;k__bacteria;p__firmicutes;c__clostridia;o__clostridiales;f__ruminococcaceae;g__anaerofilum;s__anaerofilum spp.;superkingdom__bacteria	0.89723	Bacteria	1	Firmicutes	1	Clostridia	1	Clostridiales	1	Ruminococcaceae	1	Anaerotruncus	0.44	OTU_178	0	1	0	3	0	0	0	0	1	2	0	2	2	2	2	0	5	13	552	24	2	22	85	40	758
OTU_179	clostridium sp. ;k__bacteria;p__firmicutes;c__clostridia;o__clostridiales;f__clostridiaceae;g__clostridium;s__clostridium sp.;superkingdom__bacteria	0.90349	Bacteria	1	Firmicutes	1	Clostridia	1	Clostridiales	1	Ruminococcaceae	0.97	Hydrogenoanaerobacterium	0.31	OTU_179	1	3	19	3	17	85	43	0	0	7	30	10	103	141	177	37	8	4	10	0	32	11	21	9	771
OTU_180	uncultured ethanoligenens sp. ;k__bacteria;p__firmicutes;c__clostridia;o__clostridiales;f__ruminococcaceae;g__ethanoligenens;s__ethanoligenens spp.;superkingdom__bacteria	0.94318	Bacteria	1	Firmicutes	1	Clostridia	1	Clostridiales	1	Ruminococcaceae	1	Ethanoligenens	0.27	OTU_180	2	1	0	28	1	2	2	1	1	1	2	487	43	32	1	151	9	9	1	0	0	0	1	3	778
OTU_181	gq492564.1 effect diet on human gut microbiome: metagenomic humanized gnotobiotic mice cecal contents mus musculus strain c57bl/6j ;k__bacteria;p__firmicutes;c__clostridia;o__clostridiales;f__lachnospiraceae;g__lachnoclostridium;s__clostridium bolteae;superkingdom__bacteria	0.98991	Bacteria	1	Firmicutes	1	Clostridia	1	Clostridiales	1	Lachnospiraceae	1	Clostridium XlVa	0.99	OTU_181	0	172	0	3	1	0	0	23	0	0	1	1	1	1	225	1	0	357	65	2	0	1	43	25	922
OTU_182	uncultured hymenobacter sp. ;k__bacteria;p__bacteroidetes;c__cytophagia;o__cytophagales;f__cytophagaceae;g__hymenobacter;s__hymenobacter spp.;superkingdom__bacteria;superphylum__bacteroidetes/chlorobi group	0.97148	Bacteria	1	Bacteroidetes	1	Cytophagia	1	Cytophagales	1	Cytophagaceae	1	Hymenobacter	1	OTU_182	677	1	2	1	0	0	0	1	0	1	1	1	0	1	0	1	0	0	1	0	0	0	0	0	688
OTU_183	cellulosilyticum lentocellum dsm 5427 ;k__bacteria;p__firmicutes;c__clostridia;o__clostridiales;f__lachnospiraceae;g__cellulosilyticum;s__cellulosilyticum lentocellum;superkingdom__bacteria	0.95893	Bacteria	1	Firmicutes	1	Clostridia	1	Clostridiales	1	Lachnospiraceae	1	Cellulosilyticum	1	OTU_183	0	4	0	2	3	1	0	7	1	2	2	7	0	2	3	1	8	1	0	113	9	81	507	402	1156
OTU_184	coraliomargarita akajimensis dsm 45221 ;k__bacteria;p__verrucomicrobia;c__opitutae;o__puniceicoccales;f__puniceicoccaceae;g__coraliomargarita;s__coraliomargarita akajimensis;superkingdom__bacteria;superphylum__chlamydiae/verrucomicrobia group	0.85	Bacteria	1	Verrucomicrobia	1	Opitutae	0.97	Puniceicoccales	0.88	Puniceicoccaceae	0.88	Coraliomargarita	0.87	OTU_184	1	0	0	0	83	22	2	1	1	421	1	1	1	0	3	1	1	2	16	0	28	3	70	6	664
OTU_185	anaerosporobacter mobilis ;k__bacteria;p__firmicutes;c__clostridia;o__clostridiales;f__clostridiaceae;g__anaerosporobacter;s__anaerosporobacter mobilis;superkingdom__bacteria	0.929	Bacteria	1	Firmicutes	1	Clostridia	1	Clostridiales	1	Lachnospiraceae	1	Anaerosporobacter	0.54	OTU_185	3	5	2	5	42	14	120	14	2	29	14	16	20	47	12	35	77	543	15	1	306	2	25	58	1407
OTU_186	ef025909.1 clostridium symbiosum str. 69 ;k__bacteria;p__firmicutes;c__clostridia;o__clostridiales;f__lachnospiraceae;g__lachnoclostridium;s__clostridium symbiosum;superkingdom__bacteria	0.93625	Bacteria	1	Firmicutes	1	Clostridia	1	Clostridiales	1	Lachnospiraceae	1	Lachnospiracea_incertae_sedis	0.91	OTU_186	1	2	0	3	1	2	6	11	0	410	1	3	2	2	1	0	15	76	8	44	52	0	30	23	693
OTU_187	dq532236.1 geographical variation microbial burden and spacecraft assembly johnson space center clone jsc8_d10 ;k__bacteria;p__proteobacteria;c__alphaproteobacteria;o__rhodobacterales;f__rhodobacteraceae;g__rubellimicrobium;s__rubellimicrobium spp.;superkingdom__bacteria	0.99339	Bacteria	1	Proteobacteria	1	Alphaproteobacteria	1	Rhodobacterales	1	Rhodobacteraceae	1	Rubellimicrobium	1	OTU_187	643	2	1	2	1	1	1	0	0	1	0	0	0	0	2	0	0	0	1	1	0	0	0	0	656
OTU_188	uncultured clostridium sp. ;k__bacteria;p__firmicutes;c__clostridia;o__clostridiales;f__clostridiaceae;g__clostridium;s__clostridium spp.;superkingdom__bacteria	0.90766	Bacteria	1	Firmicutes	1	Clostridia	1	Clostridiales	1	Lachnospiraceae	0.99	Butyrivibrio	0.34	OTU_188	0	0	0	3	1	0	1	1	1	371	1	1	2	2	3	2	4	0	209	212	1	0	5	2	822
OTU_189	uncultured turicibacter sp. ;k__bacteria;p__firmicutes;c__erysipelotrichia;o__erysipelotrichales;f__erysipelotrichaceae;g__turicibacter;s__turicibacter spp.;superkingdom__bacteria	0.79636	Bacteria	1	Firmicutes	0.81	Erysipelotrichia	0.25	Erysipelotrichales	0.25	Erysipelotrichaceae	0.25	Holdemanella	0.06	OTU_189	0	2	2	1	1	0	2	0	0	0	0	0	1	1	0	3	0	0	238	403	0	0	0	2	656
OTU_190	clostridium herbivorans ;k__bacteria;p__firmicutes;c__clostridia;o__clostridiales;f__lachnospiraceae;g__lachnoclostridium;s__clostridium herbivorans;superkingdom__bacteria	0.88269	Bacteria	1	Firmicutes	1	Clostridia	1	Clostridiales	1	Lachnospiraceae	0.99	Clostridium XlVa	0.67	OTU_190	0	1	0	270	60	16	1	0	1	0	114	3	4	13	0	220	0	0	1	0	2	2	4	29	741
OTU_191	eu474939.1 red river hog feces clone rrh_aaa02a06 ;k__bacteria;p__firmicutes;c__clostridia;o__clostridiales;f__ruminococcaceae;g__oscillospira;s__oscillospira spp.;superkingdom__bacteria	0.90253	Bacteria	1	Firmicutes	0.98	Clostridia	0.98	Clostridiales	0.98	Ruminococcaceae	0.89	Clostridium IV	0.38	OTU_191	0	0	1	0	13	8	3	2	452	5	15	5	5	5	0	18	140	0	0	0	1	3	0	1	677
OTU_192	uncultured asteroleplasma sp. ;k__bacteria;p__tenericutes;c__mollicutes;o__anaeroplasmatales;f__anaeroplasmataceae;g__asteroleplasma;s__asteroleplasma spp.;superkingdom__bacteria	0.87276	Bacteria	1	Tenericutes	0.99	Mollicutes	0.99	Anaeroplasmatales	0.99	Anaeroplasmataceae	0.99	Asteroleplasma	0.99	OTU_192	0	0	0	3	5	0	16	0	0	0	1	13	0	551	0	0	0	1	0	0	0	0	0	2	592
OTU_193	clostridium sp. cl_6 ;k__bacteria;p__firmicutes;c__clostridia;o__clostridiales;f__clostridiaceae;g__clostridium;s__clostridium sp.;superkingdom__bacteria	0.98333	Bacteria	1	Firmicutes	1	Clostridia	1	Clostridiales	1	Clostridiaceae 1	1	Clostridium sensu stricto	0.91	OTU_193	1	6	5	7	4	2	4	1292	0	1	2	4	1	5	23	1	7	3	7	4	2	654	27	25	2087
OTU_194	uncultured acetanaerobacterium sp. ;k__bacteria;p__firmicutes;c__clostridia;o__clostridiales;f__ruminococcaceae;g__acetanaerobacterium;s__acetanaerobacterium spp.;superkingdom__bacteria	0.88187	Bacteria	1	Firmicutes	1	Clostridia	1	Clostridiales	1	Ruminococcaceae	0.98	Clostridium IV	0.42	OTU_194	6	1	589	3	3	1	1	0	0	6	3	1	0	0	1	3	3	1	0	0	0	2	0	3	627
OTU_195	uncultured shigella sp. ;k__bacteria;p__proteobacteria;c__gammaproteobacteria;o__enterobacteriales;f__enterobacteriaceae;g__shigella;s__shigella spp.;superkingdom__bacteria	0.99607	Bacteria	1	Proteobacteria	1	Gammaproteobacteria	1	Enterobacteriales	1	Enterobacteriaceae	1	Escherichia/Shigella	0.97	OTU_195	595	6	1	0	0	0	0	0	0	0	0	1	0	0	0	2	1	0	0	0	0	1	1	0	608
OTU_196	uncultured sedimentibacter sp. ;k__bacteria;p__firmicutes;c__clostridia;o__clostridiales;f__clostridiales family xi. incertae sedis;g__sedimentibacter;s__sedimentibacter spp.;superkingdom__bacteria	0.91741	Bacteria	1	Firmicutes	0.99	Clostridia	0.98	Clostridiales	0.98	Clostridiaceae 3	0.2	Brassicibacter	0.2	OTU_196	0	3	1	0	1	0	3	2	1	3	0	4	0	1	0	2	2	2	585	0	0	0	4	3	617
OTU_197	clostridium sp. bnl1100 ;k__bacteria;p__firmicutes;c__clostridia;o__clostridiales;f__clostridiaceae;g__clostridium;s__clostridium sp.;superkingdom__bacteria	0.86868	Bacteria	1	Firmicutes	0.99	Clostridia	0.94	Clostridiales	0.94	Lachnospiraceae	0.39	Robinsoniella	0.13	OTU_197	0	1	1	4	3	0	28	0	426	28	3	2	10	13	1	0	4	2	4	0	6	4	28	31	599
OTU_198	uncultured cytophaga sp. ;k__bacteria;p__bacteroidetes;c__cytophagia;o__cytophagales;f__cytophagaceae;g__cytophaga;s__cytophaga spp.;superkingdom__bacteria;superphylum__bacteroidetes/chlorobi group	0.87804	Bacteria	1	Tenericutes	0.91	Mollicutes	0.91	Anaeroplasmatales	0.64	Anaeroplasmataceae	0.64	Anaeroplasma	0.64	OTU_198	1	1	0	4	1	2	1	286	1	112	1	1	1	0	0	2	1	1	110	0	17	0	38	11	592
OTU_199	clostridium sp. bs_1 ;k__bacteria;p__firmicutes;c__clostridia;o__clostridiales;f__clostridiaceae;g__clostridium;s__clostridium sp.;superkingdom__bacteria	0.88128	Bacteria	1	Firmicutes	1	Clostridia	1	Clostridiales	1	Ruminococcaceae	0.97	Clostridium IV	0.74	OTU_199	2	1	13	5	37	108	24	11	0	17	25	259	38	38	1	48	33	1	7	1	50	2	10	28	759
OTU_200	uncultured bacteroides sp. ;k__bacteria;p__bacteroidetes;c__bacteroidia;o__bacteroidales;f__bacteroidaceae;g__bacteroides;s__bacteroides spp.;superkingdom__bacteria;superphylum__bacteroidetes/chlorobi group	0.92954	Bacteria	1	Bacteroidetes	1	Bacteroidia	1	Bacteroidales	1	Bacteroidaceae	1	Bacteroides	1	OTU_200	3	4	13	126	136	114	53	11	5	11	45	269	48	36	2	371	91	0	4	7	9	6	28	225	1617
OTU_201	uncultured bacteroides sp. ;k__bacteria;p__bacteroidetes;c__bacteroidia;o__bacteroidales;f__bacteroidaceae;g__bacteroides;s__bacteroides spp.;superkingdom__bacteria;superphylum__bacteroidetes/chlorobi group	0.85862	Bacteria	1	Lentisphaerae	0.7	Lentisphaeria	0.67	Victivallales	0.66	Victivallaceae	0.66	Victivallis	0.66	OTU_201	2	1	0	0	2	1	0	0	0	538	3	1	0	1	3	0	0	0	1	2	5	0	11	1	572
OTU_202	ef399408.1 human fecal clone sjtu_f_15_49 ;k__bacteria;p__firmicutes;c__clostridia;o__clostridiales;f__lachnospiraceae;g__blautia;s__blautia producta;superkingdom__bacteria	0.99397	Bacteria	1	Firmicutes	1	Clostridia	1	Clostridiales	1	Lachnospiraceae	1	Blautia	1	OTU_202	0	69	2	1	0	1	0	217	0	1	2	4	2	2	369	0	0	2	9	0	1	0	2	4	688
OTU_203	ae015928.1 bacteroides thetaiotaomicron str. vpi_5482 ;k__bacteria;p__bacteroidetes;c__bacteroidia;o__bacteroidales;f__bacteroidaceae;g__bacteroides;s__bacteroides thetaiotaomicron;superkingdom__bacteria;superphylum__bacteroidetes/chlorobi group	0.92307	Bacteria	1	Bacteroidetes	1	Bacteroidia	1	Bacteroidales	1	Bacteroidaceae	1	Bacteroides	1	OTU_203	0	0	0	0	1	0	1	0	0	0	1	1	1	2	1	1	335	0	241	0	2	1	1	3	592
OTU_204	eu535688.1 profile human microbiota antecubital fossa (inner elbow) skin clone nbt09f05 ;k__bacteria;p__proteobacteria;c__gammaproteobacteria;o__pseudomonadales;f__moraxellaceae;g__acinetobacter;s__acinetobacter guillouiae;superkingdom__bacteria	0.99407	Bacteria	1	Proteobacteria	1	Gammaproteobacteria	1	Pseudomonadales	1	Moraxellaceae	1	Acinetobacter	1	OTU_204	837	0	4	0	1	0	1	1	2	0	0	2	2	2	0	0	0	0	1	85	0	0	0	0	938
OTU_205	uncultured clostridium sp. ;k__bacteria;p__firmicutes;c__clostridia;o__clostridiales;f__clostridiaceae;g__clostridium;s__clostridium spp.;superkingdom__bacteria	0.90962	Bacteria	1	Bacteroidetes	1	Bacteroidia	0.49	Bacteroidales	0.49	Marinilabiliaceae	0.35	Geofilum	0.33	OTU_205	0	1	0	0	0	1	1	1	0	0	0	0	1	1	2	0	1	1	0	0	0	517	26	0	553
OTU_206	desulfovibrio multispirans ;k__bacteria;p__proteobacteria;c__deltaproteobacteria;o__desulfovibrionales;f__desulfovibrionaceae;g__desulfovibrio;s__desulfovibrio multispirans;superkingdom__bacteria;subphylum__delta/epsilon subdivisions	0.98446	Bacteria	1	Proteobacteria	1	Deltaproteobacteria	1	Desulfovibrionales	1	Desulfovibrionaceae	1	Desulfovibrio	0.98	OTU_206	1	2	1	2	1	0	0	0	0	1	2	2	1	0	1	2	0	0	504	2	0	0	4	52	578
OTU_207	eu469985.1 trancaspain urial feces clone tu1_aaa04b05 ;k__bacteria;p__firmicutes;c__clostridia;o__clostridiales;f__ruminococcaceae;g__oscillospira;s__oscillospira spp.;superkingdom__bacteria	0.94	Bacteria	1	Firmicutes	1	Clostridia	1	Clostridiales	1	Ruminococcaceae	1	Oscillibacter	1	OTU_207	0	2	0	0	0	0	0	2	1	2	0	1	0	0	1	2	0	1	0	0	0	1	520	1	534
OTU_208	altererythrobacter sp. cc_vam_21 ;k__bacteria;p__proteobacteria;c__alphaproteobacteria;o__sphingomonadales;f__erythrobacteraceae;g__altererythrobacter;s__altererythrobacter sp.;superkingdom__bacteria	0.9823	Bacteria	1	Proteobacteria	1	Alphaproteobacteria	1	Sphingomonadales	1	Erythrobacteraceae	1	Altererythrobacter	0.81	OTU_208	177	2	0	0	0	0	0	0	309	0	0	2	1	2	1	1	0	3	0	35	0	0	1	1	535
OTU_209	uncultured sporacetigenium sp. ;k__bacteria;p__firmicutes;c__clostridia;o__clostridiales;f__peptostreptococcaceae;g__sporacetigenium;s__sporacetigenium spp.;superkingdom__bacteria	0.97027	Bacteria	1	Firmicutes	1	Clostridia	1	Clostridiales	1	Peptostreptococcaceae	1	Romboutsia	0.74	OTU_209	1	13	1	6	3	5	4	32	2	4	5	3	6	4	11	3	171	4	13	5	1	2165	217	27	2706
OTU_210	uncultured acetivibrio sp. ;k__bacteria;p__firmicutes;c__clostridia;o__clostridiales;f__ruminococcaceae;g__acetivibrio;s__acetivibrio spp.;superkingdom__bacteria	0.83057	Bacteria	1	Firmicutes	0.65	Clostridia	0.42	Clostridiales	0.4	Catabacteriaceae	0.26	Catabacter	0.26	OTU_210	0	1	4	2	12	33	19	86	1	6	13	2	8	15	4	14	1	4	238	50	7	0	6	8	534
OTU_211	uncultured bacteroides sp. ;k__bacteria;p__bacteroidetes;c__bacteroidia;o__bacteroidales;f__bacteroidaceae;g__bacteroides;s__bacteroides spp.;superkingdom__bacteria;superphylum__bacteroidetes/chlorobi group	0.96653	Bacteria	1	Bacteroidetes	1	Bacteroidia	1	Bacteroidales	1	Bacteroidaceae	0.99	Bacteroides	0.99	OTU_211	0	1	0	1	0	0	1	0	0	2	2	1	1	2	0	0	0	1	573	1	0	0	0	0	586
OTU_212	uncultured clostridium sp. ;k__bacteria;p__firmicutes;c__clostridia;o__clostridiales;f__clostridiaceae;g__clostridium;s__clostridium spp.;superkingdom__bacteria	0.88663	Bacteria	1	Firmicutes	1	Clostridia	1	Clostridiales	1	Ruminococcaceae	0.96	Clostridium IV	0.37	OTU_212	0	0	6	223	0	0	2	0	0	13	3	5	0	2	27	125	46	1	0	0	84	7	2	2	548
OTU_213	cp000885.1 clostridium phytofermentans str. isdg ;k__bacteria;p__firmicutes;c__clostridia;o__clostridiales;f__lachnospiraceae;g__lachnoclostridium;s__clostridium phytofermentans;superkingdom__bacteria	0.92354	Bacteria	1	Firmicutes	1	Clostridia	1	Clostridiales	1	Lachnospiraceae	1	Mobilitalea	0.84	OTU_213	2	1	0	1	7	0	1	7	0	549	5	2	14	37	2	0	5	1	61	0	3	3	1	14	716
OTU_214	uncultured clostridium sp. ;k__bacteria;p__firmicutes;c__clostridia;o__clostridiales;f__clostridiaceae;g__clostridium;s__clostridium spp.;superkingdom__bacteria	0.87837	Bacteria	1	Firmicutes	1	Clostridia	1	Clostridiales	1	Lachnospiraceae	0.93	Mobilitalea	0.38	OTU_214	0	1	1	1	58	22	1	1	0	2	32	8	4	3	0	13	18	1	1	115	19	5	45	185	536
OTU_215	cellulosilyticum lentocellum dsm 5427 ;k__bacteria;p__firmicutes;c__clostridia;o__clostridiales;f__lachnospiraceae;g__cellulosilyticum;s__cellulosilyticum lentocellum;superkingdom__bacteria	0.93673	Bacteria	1	Firmicutes	1	Clostridia	1	Clostridiales	1	Lachnospiraceae	0.9	Cellulosilyticum	0.89	OTU_215	0	3	20	3	46	25	8	34	0	16	30	2	1	3	10	2	6	0	4	44	48	13	159	113	590
OTU_216	gq054336.1 topographical and temporal human skin microbiome skin umbilicus clone nbw1108d04c1 ;k__bacteria;p__proteobacteria;c__gammaproteobacteria;o__pseudomonadales;f__moraxellaceae;g__enhydrobacter;s__enhydrobacter aerosaccus;superkingdom__bacteria	0.99398	Bacteria	1	Proteobacteria	1	Gammaproteobacteria	1	Pseudomonadales	1	Moraxellaceae	1	Enhydrobacter	0.89	OTU_216	797	1	0	1	0	0	1	0	1	1	1	0	1	3	1	0	0	1	1	0	0	1	0	0	811
OTU_217	candidatus clostridium anorexicamassiliense ap5 ;k__bacteria;p__firmicutes;c__clostridia;o__clostridiales;f__clostridiaceae;g__clostridium;s__candidatus clostridium anorexicamassiliense;superkingdom__bacteria	0.99168	Bacteria	1	Firmicutes	1	Clostridia	1	Clostridiales	1	Clostridiaceae 1	1	Clostridium sensu stricto	0.93	OTU_217	1	5	1	0	1	1	1	1	0	0	1	0	1	0	0	0	12	1	1	0	1	497	2	2	529
OTU_218	uncultured victivallis sp. ;k__bacteria;p__lentisphaerae;c__lentisphaeria;o__victivallales;f__victivallaceae;g__victivallis;s__victivallis spp.;superkingdom__bacteria;superphylum__chlamydiae/verrucomicrobia group	0.88607	Bacteria	1	Lentisphaerae	1	Lentisphaeria	1	Victivallales	1	Victivallaceae	1	Victivallis	1	OTU_218	0	0	0	2	12	57	0	1	0	57	6	2	6	2	0	1	1	0	216	1	55	0	24	6	449
OTU_219	cp000885.1 clostridium phytofermentans str. isdg ;k__bacteria;p__firmicutes;c__clostridia;o__clostridiales;f__lachnospiraceae;g__lachnoclostridium;s__clostridium phytofermentans;superkingdom__bacteria	0.92168	Bacteria	1	Firmicutes	1	Clostridia	1	Clostridiales	1	Lachnospiraceae	1	Mobilitalea	0.43	OTU_219	1	0	1	1	1	1	1	0	0	7	3	1	2	2	0	0	49	1	81	0	3	14	337	19	525
OTU_220	ay049713.1 victivallis vadensis str. cello ;k__bacteria;p__lentisphaerae;c__lentisphaeria;o__victivallales;f__victivallaceae;g__victivallis;s__victivallis vadensis;superkingdom__bacteria;superphylum__chlamydiae/verrucomicrobia group	0.88185	Bacteria	1	Lentisphaerae	0.99	Lentisphaeria	0.99	Victivallales	0.95	Victivallaceae	0.95	Victivallis	0.95	OTU_220	1	0	2	1	275	75	1	1	2	20	38	1	0	0	0	0	1	0	0	1	2	2	15	6	444
OTU_221	eu771406.1 asiatic elephant feces clone ae2_aaa03h12 ;k__bacteria;p__firmicutes;c__clostridia;o__clostridiales;f__ruminococcaceae;g__oscillospira;s__oscillospira spp.;superkingdom__bacteria	0.89292	Bacteria	1	Firmicutes	0.97	Clostridia	0.94	Clostridiales	0.94	Ruminococcaceae	0.71	Papillibacter	0.13	OTU_221	1	2	1	5	1	1	2	1	0	1	1	0	3	0	48	0	3	14	102	0	46	44	157	12	445
OTU_222	uncultured clostridium sp. ;k__bacteria;p__firmicutes;c__clostridia;o__clostridiales;f__clostridiaceae;g__clostridium;s__clostridium spp.;superkingdom__bacteria	0.912	Bacteria	1	Firmicutes	1	Clostridia	1	Clostridiales	1	Lachnospiraceae	1	Eisenbergiella	0.36	OTU_222	0	308	0	0	0	0	0	4	1	0	1	1	1	0	2	1	7	2	0	1	0	109	10	4	452
OTU_223	bacteroides nordii ;k__bacteria;p__bacteroidetes;c__bacteroidia;o__bacteroidales;f__bacteroidaceae;g__bacteroides;s__bacteroides nordii;superkingdom__bacteria;superphylum__bacteroidetes/chlorobi group	0.9249	Bacteria	1	Bacteroidetes	1	Bacteroidia	1	Bacteroidales	1	Bacteroidaceae	1	Bacteroides	1	OTU_223	0	518	0	0	0	1	0	2	0	0	0	3	0	0	2	0	0	1	0	0	0	0	2	2	531
OTU_224	ay445592.1 ruminococcus albus str. b199 ;k__bacteria;p__firmicutes;c__clostridia;o__clostridiales;f__ruminococcaceae;g__ruminococcus;s__ruminococcus albus;superkingdom__bacteria	0.82851	Bacteria	1	Firmicutes	0.92	Clostridia	0.86	Clostridiales	0.85	Ruminococcaceae	0.75	Acetanaerobacterium	0.18	OTU_224	5	2	408	3	6	44	10	9	1	3	36	1	9	4	0	1	1	2	1	1	0	0	5	1	553
OTU_225	corynebacterium vitaeruminis dsm 20294 ;k__bacteria;p__actinobacteria;c__actinobacteria;o__actinomycetales;f__corynebacteriaceae;g__corynebacterium;s__corynebacterium vitaeruminis;superkingdom__bacteria;subclass actinobacteridae;suborder__corynebacterineae	0.98343	Bacteria	1	Actinobacteria	1	Actinobacteria	1	Actinomycetales	1	Corynebacteriaceae	1	Corynebacterium	1	OTU_225	0	0	0	1	0	1	0	2	426	0	0	0	1	0	1	0	0	0	0	0	0	0	0	0	432
OTU_226	fj367126.1 feces adult twins and mothers ;k__bacteria;p__firmicutes;c__clostridia;o__clostridiales;f__ruminococcaceae;g__anaerotruncus;s__anaerotruncus colihominis;superkingdom__bacteria	0.86904	Bacteria	1	Firmicutes	1	Clostridia	1	Clostridiales	1	Ruminococcaceae	1	Clostridium IV	0.7	OTU_226	0	1	14	0	4	5	13	1	0	12	18	55	8	19	8	105	24	0	2	36	6	2	7	86	426
OTU_227	uncultured anaerofilum sp. ;k__bacteria;p__firmicutes;c__clostridia;o__clostridiales;f__ruminococcaceae;g__anaerofilum;s__anaerofilum spp.;superkingdom__bacteria	0.90234	Bacteria	1	Firmicutes	1	Clostridia	1	Clostridiales	1	Ruminococcaceae	0.99	Anaerofilum	0.63	OTU_227	0	2	0	0	1	0	0	276	0	0	0	3	2	1	59	0	1	1	2	1	1	85	22	5	462
OTU_228	dq326449.1 metagenomic gut microbiome healthy human stool clone c521 ;k__bacteria;p__firmicutes;c__clostridia;o__clostridiales;f__clostridiaceae;g__clostridium;s__clostridium sp.;superkingdom__bacteria	0.908	Bacteria	1	Firmicutes	1	Clostridia	1	Clostridiales	1	Lachnospiraceae	1	Lachnospiracea_incertae_sedis	0.37	OTU_228	1	390	0	0	0	0	0	35	0	1	0	0	0	0	13	1	1	1	2	0	0	0	0	1	446
OTU_229	uncultured bacteroides sp. ;k__bacteria;p__bacteroidetes;c__bacteroidia;o__bacteroidales;f__bacteroidaceae;g__bacteroides;s__bacteroides spp.;superkingdom__bacteria;superphylum__bacteroidetes/chlorobi group	0.92246	Bacteria	1	Firmicutes	1	Clostridia	1	Clostridiales	1	Ruminococcaceae	0.99	Intestinimonas	0.46	OTU_229	0	0	1	0	31	0	29	0	1	70	3	0	153	13	10	3	3	15	1	68	12	1	0	3	417
OTU_231	uncultured clostridium sp. ;k__bacteria;p__firmicutes;c__clostridia;o__clostridiales;f__clostridiaceae;g__clostridium;s__clostridium spp.;superkingdom__bacteria	0.92418	Bacteria	1	Firmicutes	1	Clostridia	1	Clostridiales	1	Lachnospiraceae	1	Clostridium XlVa	0.4	OTU_231	0	0	0	3	9	3	1	0	1	90	2	0	3	16	177	34	0	0	28	0	16	3	5	40	431
OTU_232	eu474939.1 red river hog feces clone rrh_aaa02a06 ;k__bacteria;p__firmicutes;c__clostridia;o__clostridiales;f__ruminococcaceae;g__oscillospira;s__oscillospira spp.;superkingdom__bacteria	0.88888	Bacteria	1	Firmicutes	0.98	Clostridia	0.97	Clostridiales	0.97	Ruminococcaceae	0.9	Clostridium IV	0.54	OTU_232	0	0	0	0	0	0	2	0	0	0	0	0	1	1	0	0	0	0	0	0	0	0	401	0	405
OTU_233	uncultured bacteroides sp. ;k__bacteria;p__bacteroidetes;c__bacteroidia;o__bacteroidales;f__bacteroidaceae;g__bacteroides;s__bacteroides spp.;superkingdom__bacteria;superphylum__bacteroidetes/chlorobi group	0.93213	Bacteria	1	Bacteroidetes	1	Bacteroidia	0.98	Bacteroidales	0.98	Bacteroidaceae	0.83	Bacteroides	0.83	OTU_233	1	1	2	1	0	2	0	2	0	1	0	3	0	1	1	0	1	0	641	0	0	2	0	0	659
OTU_234	abde01000031.1 victivallis vadensis str. atcc baa_548 ;k__bacteria;p__lentisphaerae;c__lentisphaeria;o__victivallales;f__victivallaceae;g__victivallis;s__victivallis vadensis;superkingdom__bacteria;superphylum__chlamydiae/verrucomicrobia group	0.87631	Bacteria	1	Lentisphaerae	1	Lentisphaeria	1	Victivallales	1	Victivallaceae	1	Victivallis	1	OTU_234	1	0	1	1	22	18	0	4	1	19	1	2	1	1	1	0	2	0	58	0	59	0	221	0	413
OTU_235	dq673552.1 rumen fluid clone grc87 ;k__bacteria;p__firmicutes;c__clostridia;o__clostridiales;f__ruminococcaceae;g__ruminococcus;s__ruminococcus albus;superkingdom__bacteria	0.82304	Bacteria	1	Firmicutes	0.96	Clostridia	0.84	Clostridiales	0.84	Ruminococcaceae	0.69	Butyricicoccus	0.25	OTU_235	0	0	0	1	1	0	0	1	0	0	0	0	0	0	1	1	1	1	399	0	0	1	0	0	407
OTU_236	ay574976.1 pseudomonas luteola str. marseille ;k__bacteria;p__proteobacteria;c__gammaproteobacteria;o__pseudomonadales;f__pseudomonadaceae;g__pseudomonas;s__pseudomonas luteola;superkingdom__bacteria;species group pseudomonas stutzeri group	0.99204	Bacteria	1	Proteobacteria	1	Gammaproteobacteria	1	Pseudomonadales	1	Pseudomonadaceae	1	Pseudomonas	1	OTU_236	390	1	4	0	0	0	0	1	0	0	0	0	0	0	0	0	0	0	0	0	0	0	0	0	396
OTU_237	fj367766.1 feces adult twins and mothers ;k__bacteria;p__bacteroidetes;c__bacteroidia;o__bacteroidales;f__porphyromonadaceae;g__parabacteroides;s__parabacteroides distasonis;superkingdom__bacteria;superphylum__bacteroidetes/chlorobi group	0.95634	Bacteria	1	Bacteroidetes	1	Bacteroidia	1	Bacteroidales	1	Porphyromonadaceae	1	Parabacteroides	1	OTU_237	0	1	0	0	1	1	0	1	0	0	1	0	0	2	2	1	0	0	2	1	1	4	388	0	406
OTU_238	eu766432.1 pervasive effects antibiotic on human gut microbiota deep sequencing fecal clone b5_608 ;k__bacteria;p__firmicutes;c__clostridia;o__clostridiales;f__lachnospiraceae;g__lachnoclostridium;s__clostridium bolteae;superkingdom__bacteria	0.94223	Bacteria	1	Firmicutes	1	Clostridia	1	Clostridiales	1	Lachnospiraceae	1	Lactonifactor	0.7	OTU_238	1	1	1	3	3	108	7	1	0	0	1	3	82	147	2	15	1	0	0	0	1	1	2	19	399
OTU_239	uncultured sphingobacterium sp. ;k__bacteria;p__bacteroidetes;c__sphingobacteriia;o__sphingobacteriales;f__sphingobacteriaceae;g__sphingobacterium;s__sphingobacterium spp.;superkingdom__bacteria;superphylum__bacteroidetes/chlorobi group	0.89194	Bacteria	1	Bacteroidetes	1	Bacteroidia	0.98	Bacteroidales	0.98	Porphyromonadaceae	0.88	Paludibacter	0.71	OTU_239	0	2	0	1	0	0	2	0	0	1	2	0	1	2	3	1	0	0	1	1	1	708	14	0	740
OTU_240	eu463608.1 domesticated horse feces clone horsej_aai89f09 ;k__bacteria;p__firmicutes;c__clostridia;o__clostridiales;f__clostridiaceae;g__clostridium;s__clostridium butyricum;superkingdom__bacteria	0.95445	Bacteria	1	Firmicutes	1	Clostridia	1	Clostridiales	1	Clostridiaceae 1	0.98	Clostridium sensu stricto	0.71	OTU_240	0	0	2	16	40	29	22	4	0	1	21	59	4	7	1	78	13	0	0	40	7	1	9	170	524
OTU_241	eu767735.1 pervasive effects antibiotic on human gut microbiota deep sequencing fecal clone c3_471 ;k__bacteria;p__bacteroidetes;c__bacteroidia;o__bacteroidales;f__bacteroidaceae;g__bacteroides;s__bacteroides fragilis;superkingdom__bacteria;superphylum__bacteroidetes/chlorobi group	0.99409	Bacteria	1	Bacteroidetes	1	Bacteroidia	1	Bacteroidales	1	Bacteroidaceae	1	Bacteroides	1	OTU_241	0	2	0	2	0	1	0	1	2	2	0	0	0	1	0	1	1	1	13	0	1	24	110	289	451
OTU_242	clostridium sp. sl_2013_71 ;k__bacteria;p__firmicutes;c__clostridia;o__clostridiales;f__clostridiaceae;g__clostridium;s__clostridium sp.;superkingdom__bacteria	0.90388	Bacteria	1	Firmicutes	1	Clostridia	1	Clostridiales	1	Ruminococcaceae	1	Clostridium IV	0.57	OTU_242	0	1	0	2	0	0	1	0	0	2	0	2	0	1	0	2	0	1	376	0	0	0	0	0	388
OTU_243	dq455961.2 pre_adolescent turkey cecum clone cft111f5 ;k__bacteria;p__firmicutes;c__clostridia;o__clostridiales;f__ruminococcaceae;g__oscillospira;s__oscillospira spp.;superkingdom__bacteria	0.96207	Bacteria	1	Firmicutes	1	Clostridia	1	Clostridiales	1	Ruminococcaceae	1	Oscillibacter	0.99	OTU_243	0	3	0	1	2	0	0	1	2	0	1	1	1	0	4	1	65	117	21	0	0	96	40	14	370
OTU_244	ef025909.1 clostridium symbiosum str. 69 ;k__bacteria;p__firmicutes;c__clostridia;o__clostridiales;f__lachnospiraceae;g__lachnoclostridium;s__clostridium symbiosum;superkingdom__bacteria	0.944	Bacteria	1	Firmicutes	1	Clostridia	1	Clostridiales	1	Lachnospiraceae	1	Lachnospiracea_incertae_sedis	0.92	OTU_244	0	2	0	1	29	22	26	1	0	3	5	1	4	37	11	97	18	2	0	82	8	2	14	26	391
OTU_245	af192152.1 desulfovibrio piger str. atcc29098 ;k__bacteria;p__proteobacteria;c__deltaproteobacteria;o__desulfovibrionales;f__desulfovibrionaceae;g__desulfovibrio;s__desulfovibrio piger;superkingdom__bacteria;subphylum__delta/epsilon subdivisions	0.91295	Bacteria	1	Proteobacteria	0.98	Deltaproteobacteria	0.98	Desulfovibrionales	0.95	Desulfovibrionaceae	0.95	Bilophila	0.41	OTU_245	0	0	0	0	1	24	0	0	0	0	0	0	0	0	0	1	1	1	333	0	0	0	1	3	365
OTU_246	uncultured clostridium sp. ;k__bacteria;p__firmicutes;c__clostridia;o__clostridiales;f__clostridiaceae;g__clostridium;s__clostridium spp.;superkingdom__bacteria	0.97722	Bacteria	1	Firmicutes	1	Clostridia	1	Clostridiales	1	Clostridiaceae 1	1	Clostridium sensu stricto	1	OTU_246	1	10	42	137	53	107	28	79	1	66	66	41	13	17	56	20	269	2	6	129	24	6	23	107	1303
OTU_247	uncultured dysgonomonas sp. ;k__bacteria;p__bacteroidetes;c__bacteroidia;o__bacteroidales;f__porphyromonadaceae;g__dysgonomonas;s__dysgonomonas spp.;superkingdom__bacteria;superphylum__bacteroidetes/chlorobi group	0.89566	Bacteria	1	Bacteroidetes	1	Bacteroidia	0.98	Bacteroidales	0.98	Porphyromonadaceae	0.75	Paludibacter	0.53	OTU_247	3	5	32	11	110	48	51	110	6	315	137	72	122	71	16	242	86	2	73	14	80	24	28	54	1712
OTU_248	ef101551.1 psychrobacter pulmonis str. kopri24933 ;k__bacteria;p__proteobacteria;c__gammaproteobacteria;o__pseudomonadales;f__moraxellaceae;g__psychrobacter;s__psychrobacter pulmonis;superkingdom__bacteria	0.99405	Bacteria	1	Proteobacteria	1	Gammaproteobacteria	1	Pseudomonadales	1	Moraxellaceae	1	Psychrobacter	1	OTU_248	359	1	1	0	0	0	1	0	0	0	0	0	0	0	1	0	1	0	0	0	0	0	0	1	365
OTU_249	eubacterium oxidoreducens ;k__bacteria;p__firmicutes;c__clostridia;o__clostridiales;f__eubacteriaceae;g__eubacterium;s__eubacterium oxidoreducens;superkingdom__bacteria	0.94188	Bacteria	1	Firmicutes	1	Clostridia	1	Clostridiales	1	Lachnospiraceae	1	Lachnospiracea_incertae_sedis	0.88	OTU_249	0	45	3	0	41	29	53	9	0	11	40	47	60	83	7	94	21	26	0	7	5	2	6	4	593
OTU_250	eubacterium fissicatena ;k__bacteria;p__firmicutes;c__clostridia;o__clostridiales;f__lachnospiraceae;g__lachnoclostridium;s__eubacterium fissicatena;superkingdom__bacteria	0.99796	Bacteria	1	Firmicutes	1	Clostridia	1	Clostridiales	1	Lachnospiraceae	1	Clostridium XlVa	0.5	OTU_250	0	297	0	0	2	1	1	88	0	1	2	3	0	2	170	0	3	147	20	1	1	2	9	3	753
OTU_251	bacillus sp. sg_1 ;k__bacteria;p__firmicutes;c__bacilli;o__bacillales;f__bacillaceae;g__bacillus;s__bacillus sp.;superkingdom__bacteria	0.88326	Bacteria	1	Firmicutes	1	Bacilli	0.99	Bacillales	0.84	Bacillaceae 2	0.8	Salirhabdus	0.35	OTU_251	0	969	0	0	3	2	0	2	1	0	1	3	0	5	1	2	2	0	0	0	1	2	0	1	995
OTU_252	uncultured ethanoligenens sp. ;k__bacteria;p__firmicutes;c__clostridia;o__clostridiales;f__ruminococcaceae;g__ethanoligenens;s__ethanoligenens spp.;superkingdom__bacteria	0.87374	Bacteria	1	Firmicutes	1	Clostridia	1	Clostridiales	1	Ruminococcaceae	0.92	Anaerotruncus	0.31	OTU_252	0	0	0	55	2	1	5	0	0	0	1	179	6	8	0	18	0	105	0	0	1	1	1	0	383
OTU_253	uncultured clostridium sp. ;k__bacteria;p__firmicutes;c__clostridia;o__clostridiales;f__clostridiaceae;g__clostridium;s__clostridium spp.;superkingdom__bacteria	0.9855	Bacteria	1	Firmicutes	1	Clostridia	1	Clostridiales	1	Clostridiaceae 1	1	Clostridium sensu stricto	0.95	OTU_253	0	1	3	50	33	12	25	2	0	12	22	107	30	13	2	102	24	1	5	0	1	0	3	21	469
OTU_254	uncultured cellulosilyticum sp. ;k__bacteria;p__firmicutes;c__clostridia;o__clostridiales;f__lachnospiraceae;g__cellulosilyticum;s__cellulosilyticum spp.;superkingdom__bacteria	0.95267	Bacteria	1	Firmicutes	1	Clostridia	1	Clostridiales	1	Lachnospiraceae	0.95	Cellulosilyticum	0.95	OTU_254	1	5	1	2	0	1	1	1	0	1	1	2	1	2	1	0	2	4	0	0	2	314	255	15	612
OTU_255	clostridium sp. t241 ;k__bacteria;p__firmicutes;c__clostridia;o__clostridiales;f__clostridiaceae;g__clostridium;s__clostridium sp.;superkingdom__bacteria	0.95218	Bacteria	1	Firmicutes	1	Clostridia	1	Clostridiales	1	Clostridiaceae 1	1	Clostridium sensu stricto	0.95	OTU_255	0	0	0	0	23	3	43	1	0	4	1	1	2	9	1	52	6	2	1	13	84	1	14	68	329
OTU_256	uncultured anaerofilum sp. ;k__bacteria;p__firmicutes;c__clostridia;o__clostridiales;f__ruminococcaceae;g__anaerofilum;s__anaerofilum spp.;superkingdom__bacteria	0.90748	Bacteria	1	Firmicutes	1	Clostridia	1	Clostridiales	1	Ruminococcaceae	1	Anaerofilum	0.85	OTU_256	0	0	1	0	0	0	0	0	0	1	0	1	0	1	0	0	247	0	5	0	2	98	5	1	362
OTU_257	tepidibacter formicigenes ;k__bacteria;p__firmicutes;c__clostridia;o__clostridiales;f__peptostreptococcaceae;g__tepidibacter;s__tepidibacter formicigenes;superkingdom__bacteria	0.84265	Bacteria	1	Firmicutes	0.91	Clostridia	0.8	Clostridiales	0.77	Christensenellaceae	0.5	Christensenella	0.5	OTU_257	0	1	1	0	1	4	0	1	0	0	1	0	1	0	1	1	1	0	0	0	38	2	288	5	346
OTU_258	dq455961.2 pre_adolescent turkey cecum clone cft111f5 ;k__bacteria;p__firmicutes;c__clostridia;o__clostridiales;f__ruminococcaceae;g__oscillospira;s__oscillospira spp.;superkingdom__bacteria	0.87896	Bacteria	1	Firmicutes	1	Clostridia	0.98	Clostridiales	0.98	Ruminococcaceae	0.98	Intestinimonas	0.85	OTU_258	2	0	296	2	1	2	2	0	1	27	1	2	0	2	0	0	22	1	2	0	4	8	6	2	383
OTU_259	uncultured clostridium sp. ;k__bacteria;p__firmicutes;c__clostridia;o__clostridiales;f__clostridiaceae;g__clostridium;s__clostridium spp.;superkingdom__bacteria	0.9639	Bacteria	1	Firmicutes	1	Clostridia	1	Clostridiales	1	Peptostreptococcaceae	1	Romboutsia	0.87	OTU_259	0	1	0	2	2	0	0	328	0	0	0	0	1	0	5	2	0	0	1	0	0	3	0	0	345
OTU_260	dq803699.1 human fecal clone rl200_aai57c11 ;k__bacteria;p__firmicutes;c__clostridia;o__clostridiales;f__lachnospiraceae;g__blautia;s__ruminococcus gnavus;superkingdom__bacteria	0.95009	Bacteria	1	Firmicutes	1	Clostridia	1	Clostridiales	1	Lachnospiraceae	1	Roseburia	0.66	OTU_260	0	0	0	1	1	0	0	1	1	363	2	2	0	1	0	1	0	0	0	0	0	0	1	2	376
OTU_261	ruminococcus sp. zs2_15 ;k__bacteria;p__firmicutes;c__clostridia;o__clostridiales;f__ruminococcaceae;g__ruminococcus;s__ruminococcus sp.;superkingdom__bacteria	0.84126	Bacteria	1	Firmicutes	1	Clostridia	1	Clostridiales	1	Ruminococcaceae	0.9	Anaerobacterium	0.23	OTU_261	1	0	0	0	1	1	0	0	0	0	0	1	1	0	2	1	1	322	2	0	0	0	2	0	335
OTU_262	uncultured bacteroides sp. ;k__bacteria;p__bacteroidetes;c__bacteroidia;o__bacteroidales;f__bacteroidaceae;g__bacteroides;s__bacteroides spp.;superkingdom__bacteria;superphylum__bacteroidetes/chlorobi group	0.81312	Bacteria	1	Bacteroidetes	1	Bacteroidia	1	Bacteroidales	1	Porphyromonadaceae	0.63	Paludibacter	0.18	OTU_262	0	0	2	0	12	43	1	0	0	338	16	2	0	0	1	2	1	1	1	0	0	0	2	0	422
OTU_263	ef401756.1 human fecal clone sjtu_d_15_44 ;k__bacteria;p__bacteroidetes;c__bacteroidia;o__bacteroidales;f__bacteroidaceae;g__bacteroides;s__bacteroides massiliensis;superkingdom__bacteria;superphylum__bacteroidetes/chlorobi group	0.89587	Bacteria	1	Bacteroidetes	1	Bacteroidia	1	Bacteroidales	1	Bacteroidaceae	0.98	Bacteroides	0.98	OTU_263	0	1	1	1	0	1	0	1	0	0	1	0	1	2	0	0	0	0	372	0	1	1	0	1	384
OTU_264	uncultured bacteroides sp. ;k__bacteria;p__bacteroidetes;c__bacteroidia;o__bacteroidales;f__bacteroidaceae;g__bacteroides;s__bacteroides spp.;superkingdom__bacteria;superphylum__bacteroidetes/chlorobi group	0.92246	Bacteria	1	Bacteroidetes	1	Bacteroidia	1	Bacteroidales	1	Bacteroidaceae	0.99	Bacteroides	0.99	OTU_264	17	4	180	183	91	264	158	32	5	61	185	83	95	171	15	76	624	576	275	47	42	1	12	50	3247
OTU_265	uncultured acetivibrio sp. ;k__bacteria;p__firmicutes;c__clostridia;o__clostridiales;f__ruminococcaceae;g__acetivibrio;s__acetivibrio spp.;superkingdom__bacteria	0.81059	Bacteria	0.99	Firmicutes	0.65	Clostridia	0.6	Clostridiales	0.6	Ruminococcaceae	0.35	Acetanaerobacterium	0.08	OTU_265	0	0	29	12	19	6	1	0	1	13	26	1	0	0	0	1	14	0	0	0	5	12	187	0	327
OTU_266	pseudobutyrivibrio sp. ca53 ;k__bacteria;p__firmicutes;c__clostridia;o__clostridiales;f__lachnospiraceae;g__pseudobutyrivibrio;s__pseudobutyrivibrio sp.;superkingdom__bacteria	0.90618	Bacteria	1	Firmicutes	1	Clostridia	1	Clostridiales	1	Lachnospiraceae	0.93	Pseudobutyrivibrio	0.36	OTU_266	0	0	1	35	47	9	17	0	0	5	42	1	63	2	19	67	1	2	3	0	4	0	1	1	320
OTU_267	bacteroides sp. baku_33 ;k__bacteria;p__bacteroidetes;c__bacteroidia;o__bacteroidales;f__bacteroidaceae;g__bacteroides;s__bacteroides sp.;superkingdom__bacteria;superphylum__bacteroidetes/chlorobi group	0.88062	Bacteria	1	Bacteroidetes	1	Bacteroidia	1	Bacteroidales	1	Prevotellaceae	0.35	Paraprevotella	0.34	OTU_267	2	1	115	17	12	26	40	24	4	23	17	181	59	6	4	77	258	0	2	2	6	3	15	26	920
OTU_268	eu474377.1 western lowland gorilla feces clone gorsd_aaa04f05 ;k__bacteria;p__verrucomicrobia;c__verrucomicrobiae;o__verrucomicrobiales;f__verrucomicrobiaceae;g__akkermansia;s__akkermansia muciniphila;superkingdom__bacteria;superphylum__chlamydiae/verrucomicrobia group	0.95597	Bacteria	1	Verrucomicrobia	1	Verrucomicrobiae	1	Verrucomicrobiales	1	Verrucomicrobiaceae	1	Akkermansia	1	OTU_268	2	0	1	0	4	18	0	1	1	1	4	0	2	0	12	0	0	3	178	1	1	6	255	3	493
OTU_269	clostridium aminophilum ;k__bacteria;p__firmicutes;c__clostridia;o__clostridiales;f__lachnospiraceae;g__lachnoclostridium;s__clostridium aminophilum;superkingdom__bacteria	0.92785	Bacteria	1	Firmicutes	1	Clostridia	1	Clostridiales	1	Lachnospiraceae	1	Eisenbergiella	0.97	OTU_269	0	9	0	0	0	1	0	1	0	1	0	0	1	2	280	1	0	0	0	1	0	1	3	10	311
OTU_270	cellulosilyticum lentocellum dsm 5427 ;k__bacteria;p__firmicutes;c__clostridia;o__clostridiales;f__lachnospiraceae;g__cellulosilyticum;s__cellulosilyticum lentocellum;superkingdom__bacteria	0.9425	Bacteria	1	Firmicutes	1	Clostridia	1	Clostridiales	1	Lachnospiraceae	1	Cellulosilyticum	0.99	OTU_270	0	424	1	2	0	0	1	1	0	2	2	0	0	0	0	1	0	0	1	0	0	1	1	0	437
OTU_271	ab470343.1 parabacteroides gordonii str. jcm 15724 ms_1 ;k__bacteria;p__bacteroidetes;c__bacteroidia;o__bacteroidales;f__porphyromonadaceae;g__parabacteroides;s__parabacteroides gordonii;superkingdom__bacteria;superphylum__bacteroidetes/chlorobi group	0.97826	Bacteria	1	Bacteroidetes	1	Bacteroidia	1	Bacteroidales	1	Porphyromonadaceae	1	Parabacteroides	1	OTU_271	0	0	0	0	1	1	1	0	0	1	0	0	2	1	0	1	0	1	1	0	1	70	248	59	388
OTU_272	uncultured clostridium sp. ;k__bacteria;p__firmicutes;c__clostridia;o__clostridiales;f__clostridiaceae;g__clostridium;s__clostridium spp.;superkingdom__bacteria	0.97027	Bacteria	1	Firmicutes	1	Clostridia	1	Clostridiales	1	Peptostreptococcaceae	1	Terrisporobacter	0.79	OTU_272	0	10	3	2	1	3	1	27	0	0	5	5	0	2	10	2	4	0	13	3	1	419	173	62	746
OTU_273	uncultured erysipelothrix sp. ;k__bacteria;p__firmicutes;c__erysipelotrichia;o__erysipelotrichales;f__erysipelotrichaceae;g__erysipelothrix;s__erysipelothrix spp.;superkingdom__bacteria	0.80196	Bacteria	1	Firmicutes	0.89	Erysipelotrichia	0.66	Erysipelotrichales	0.66	Erysipelotrichaceae	0.66	Turicibacter	0.43	OTU_273	0	0	38	31	6	38	16	2	0	1	8	7	22	111	1	13	0	1	0	0	0	0	16	0	311
OTU_274	ay538168.1 acholeplasma morum str. 72_043 ;k__bacteria;p__tenericutes;c__mollicutes;o__acholeplasmatales;f__acholeplasmataceae;g__acholeplasma;s__acholeplasma morum;superkingdom__bacteria	0.86546	Bacteria	1	Tenericutes	0.56	Mollicutes	0.56	Acholeplasmatales	0.36	Acholeplasmataceae	0.36	Acholeplasma	0.36	OTU_274	1	0	0	1	49	184	0	0	0	2	5	1	2	1	1	6	49	0	2	0	8	0	0	0	312
OTU_275	uncultured dysgonomonas sp. ;k__bacteria;p__bacteroidetes;c__bacteroidia;o__bacteroidales;f__porphyromonadaceae;g__dysgonomonas;s__dysgonomonas spp.;superkingdom__bacteria;superphylum__bacteroidetes/chlorobi group	0.87033	Bacteria	1	Bacteroidetes	1	Bacteroidia	1	Bacteroidales	1	Porphyromonadaceae	0.69	Paludibacter	0.61	OTU_275	4	3	36	7	16	46	238	25	1	76	37	101	187	85	36	81	139	2	3	4	3	3	3	14	1150
OTU_276	proteocatella sphenisci ;k__bacteria;p__firmicutes;c__clostridia;o__clostridiales;f__clostridiales;g__proteocatella;s__proteocatella sphenisci;superkingdom__bacteria	0.95582	Bacteria	1	Firmicutes	1	Clostridia	1	Clostridiales	1	Peptostreptococcaceae	1	Proteocatella	1	OTU_276	1	1	1	2	1	1	1	0	1	0	1	1	0	2	0	0	2	3	1	0	1	407	1	0	428
OTU_277	nz_aaxg02000048.1 bacteroides capillosus str. atcc 29799 ;k__bacteria;p__firmicutes;c__clostridia;o__clostridiales;f__clostridiales;g__pseudoflavonifractor;s__bacteroides capillosus;superkingdom__bacteria	0.93027	Bacteria	1	Firmicutes	1	Clostridia	1	Clostridiales	1	Ruminococcaceae	1	Flavonifractor	0.67	OTU_277	0	18	0	0	0	0	0	7	0	1	1	0	2	0	366	1	2	4	71	0	0	1	0	3	477
OTU_278	eu461728.1 mongoose lemur feces clone ml_aaj27g09 ;k__bacteria;p__bacteroidetes;c__bacteroidia;o__bacteroidales;f__prevotellaceae;g__prevotella;s__prevotella copri;superkingdom__bacteria;superphylum__bacteroidetes/chlorobi group	0.86301	Bacteria	0.99	Bacteroidetes	0.99	Bacteroidia	0.97	Bacteroidales	0.97	Prevotellaceae	0.95	Alloprevotella	0.67	OTU_278	0	1	0	0	3	1	3	1	0	0	0	4	1	3	0	0	1	0	286	0	0	0	1	0	305
OTU_279	fj675941.1 synecology primary and secondary habitats escherichia coli o157:h7 fecal marc beef cattle feedlot animal #4225 pen 301 ;k__bacteria;p__firmicutes;c__clostridia;o__clostridiales;f__ruminococcaceae;g__faecalibacterium;s__faecalibacterium prausnitzii;superkingdom__bacteria	0.93442	Bacteria	1	Firmicutes	1	Clostridia	1	Clostridiales	1	Ruminococcaceae	1	Faecalibacterium	0.92	OTU_279	0	1	2	3	4	98	27	1	0	25	87	1	0	7	2	31	1	7	1	0	2	0	1	2	303
OTU_280	oscillibacter valericigenes sjm18_20 ;k__bacteria;p__firmicutes;c__clostridia;o__clostridiales;f__oscillospiraceae;g__oscillibacter;s__oscillibacter valericigenes;superkingdom__bacteria	0.958	Bacteria	1	Firmicutes	1	Clostridia	1	Clostridiales	1	Ruminococcaceae	1	Oscillibacter	1	OTU_280	1	0	1	3	11	1	10	0	0	10	77	91	8	16	0	99	2	33	0	2	13	4	2	10	394
OTU_281	hydrogenoanaerobacterium saccharovorans ;k__bacteria;p__firmicutes;c__clostridia;o__clostridiales;f__ruminococcaceae;g__hydrogenoanaerobacterium;s__hydrogenoanaerobacterium saccharovorans;superkingdom__bacteria	0.904	Bacteria	1	Firmicutes	1	Clostridia	0.99	Clostridiales	0.99	Ruminococcaceae	0.98	Hydrogenoanaerobacterium	0.88	OTU_281	0	1	1	1	0	0	0	1	0	0	1	0	0	1	1	1	0	1	258	0	2	3	22	3	297
OTU_282	uncultured macellibacteroides sp. ;k__bacteria;p__bacteroidetes;c__bacteroidia;o__bacteroidales;f__porphyromonadaceae;g__macellibacteroides;s__macellibacteroides spp.;superkingdom__bacteria;superphylum__bacteroidetes/chlorobi group	0.93503	Bacteria	1	Bacteroidetes	1	Bacteroidia	1	Bacteroidales	1	Porphyromonadaceae	1	Macellibacteroides	0.56	OTU_282	0	0	0	0	0	0	0	0	0	0	1	0	2	0	3	1	0	0	1	0	0	0	349	43	400
OTU_283	butyricicoccus pullicaecorum ;k__bacteria;p__firmicutes;c__clostridia;o__clostridiales;f__clostridiaceae;g__butyricicoccus;s__butyricicoccus pullicaecorum;superkingdom__bacteria	0.91338	Bacteria	1	Firmicutes	1	Clostridia	1	Clostridiales	1	Ruminococcaceae	0.96	Butyricicoccus	0.81	OTU_283	0	7	0	0	0	0	0	114	1	0	0	2	2	0	112	0	1	0	45	0	9	0	2	6	301
OTU_284	uncultured barnesiella sp. ;k__bacteria;p__bacteroidetes;c__bacteroidia;o__bacteroidales;f__porphyromonadaceae;g__barnesiella;s__barnesiella spp.;superkingdom__bacteria;superphylum__bacteroidetes/chlorobi group	0.83625	Bacteria	1	Bacteroidetes	1	Bacteroidia	1	Bacteroidales	1	Porphyromonadaceae	0.67	Paludibacter	0.31	OTU_284	1	1	107	21	8	32	145	49	0	29	17	233	137	29	2	134	336	2	1	0	1	0	0	12	1297
OTU_285	uncultured clostridium sp. ;k__bacteria;p__firmicutes;c__clostridia;o__clostridiales;f__clostridiaceae;g__clostridium;s__clostridium spp.;superkingdom__bacteria	0.92827	Bacteria	1	Firmicutes	1	Clostridia	1	Clostridiales	1	Lachnospiraceae	1	Lachnospiracea_incertae_sedis	0.89	OTU_285	0	0	0	1	30	0	17	1	0	2	30	31	42	39	1	90	1	0	2	0	0	0	0	5	292
OTU_286	uncultured anaerovorax sp. ;k__bacteria;p__firmicutes;c__clostridia;o__clostridiales;f__clostridiales family xiii. incertae sedis;g__anaerovorax;s__anaerovorax spp.;superkingdom__bacteria	0.88888	Bacteria	1	Firmicutes	1	Clostridia	1	Clostridiales	1	Clostridiales_Incertae Sedis XIII	0.8	Anaerovorax	0.74	OTU_286	0	0	0	1	1	0	1	0	0	7	14	1	24	146	0	0	7	1	7	82	1	4	1	5	303
OTU_287	bacteroides sp. tilapia8 ;k__bacteria;p__bacteroidetes;c__bacteroidia;o__bacteroidales;f__bacteroidaceae;g__bacteroides;s__bacteroides sp.;superkingdom__bacteria;superphylum__bacteroidetes/chlorobi group	0.91304	Bacteria	1	Bacteroidetes	1	Bacteroidia	0.9	Bacteroidales	0.9	Marinilabiliaceae	0.54	Anaerophaga	0.47	OTU_287	0	1	1	0	2	0	0	2	0	8	2	2	1	0	1	1	3	2	352	0	2	1	1	1	383
OTU_288	uncultured turicibacter sp. ;k__bacteria;p__firmicutes;c__erysipelotrichia;o__erysipelotrichales;f__erysipelotrichaceae;g__turicibacter;s__turicibacter spp.;superkingdom__bacteria	0.82449	Bacteria	0.99	Firmicutes	0.82	Erysipelotrichia	0.59	Erysipelotrichales	0.59	Erysipelotrichaceae	0.59	Holdemanella	0.56	OTU_288	0	0	0	0	0	0	11	1	1	0	1	1	22	1	0	2	0	0	1	37	0	0	17	186	281
OTU_289	clostridium sp. strain z6 ;k__bacteria;p__firmicutes;c__clostridia;o__clostridiales;f__clostridiaceae;g__clostridium;s__clostridium sp.;superkingdom__bacteria	0.8624	Bacteria	1	Firmicutes	1	Clostridia	1	Clostridiales	1	Ruminococcaceae	0.99	Anaerotruncus	0.52	OTU_289	0	0	0	0	0	1	20	0	1	156	0	3	46	17	2	0	19	1	1	0	4	0	8	0	279
OTU_290	uncultured cellulosilyticum sp. ;k__bacteria;p__firmicutes;c__clostridia;o__clostridiales;f__lachnospiraceae;g__cellulosilyticum;s__cellulosilyticum spp.;superkingdom__bacteria	0.97119	Bacteria	1	Firmicutes	1	Clostridia	1	Clostridiales	1	Lachnospiraceae	0.98	Cellulosilyticum	0.98	OTU_290	0	3	1	0	0	0	0	245	0	0	0	0	0	0	2	0	0	1	2	0	0	2	3	1	260
OTU_291	uncultured anaerofilum sp. ;k__bacteria;p__firmicutes;c__clostridia;o__clostridiales;f__ruminococcaceae;g__anaerofilum;s__anaerofilum spp.;superkingdom__bacteria	0.91897	Bacteria	1	Firmicutes	1	Clostridia	1	Clostridiales	1	Ruminococcaceae	0.99	Anaerofilum	0.74	OTU_291	0	1	0	0	6	0	4	0	1	1	1	6	5	9	1	27	7	6	11	31	152	3	0	7	279
OTU_292	eu463039.1 southern three_banded armadillo feces clone arma_aaj56h03 ;k__bacteria;p__firmicutes;c__clostridia;o__clostridiales;f__lachnospiraceae;g__blautia;s__blautia producta;superkingdom__bacteria	0.956	Bacteria	1	Firmicutes	1	Clostridia	1	Clostridiales	1	Lachnospiraceae	1	Clostridium XlVa	0.84	OTU_292	0	1	2	0	1	1	0	0	1	0	0	1	0	0	0	1	1	331	2	0	1	2	1	2	348
OTU_293	uncultured acetivibrio sp. ;k__bacteria;p__firmicutes;c__clostridia;o__clostridiales;f__ruminococcaceae;g__acetivibrio;s__acetivibrio spp.;superkingdom__bacteria	0.79837	Bacteria	0.99	Firmicutes	0.72	Clostridia	0.69	Clostridiales	0.69	Ruminococcaceae	0.32	Ethanoligenens	0.14	OTU_293	0	1	0	4	0	0	0	0	0	262	1	1	1	0	0	0	0	0	1	0	0	0	2	2	275
OTU_294	ab294141.1 clostridium thiosulfatireducens str. dsm 13105 ;k__bacteria;p__firmicutes;c__clostridia;o__clostridiales;f__clostridiaceae;g__clostridium;s__clostridium thiosulfatireducens;superkingdom__bacteria	0.8193	Bacteria	1	Firmicutes	0.79	Erysipelotrichia	0.54	Erysipelotrichales	0.54	Erysipelotrichaceae	0.54	Kandleria	0.17	OTU_294	0	1	8	7	12	16	25	0	0	1	2	125	0	35	0	2	48	1	0	0	0	0	1	0	284
OTU_295	saccharofermentans sp. ca24 ;k__bacteria;p__firmicutes;c__clostridia;o__clostridiales;f__clostridiaceae;g__saccharofermentans;s__saccharofermentans sp.;superkingdom__bacteria	0.85395	Bacteria	1	Firmicutes	0.79	Clostridia	0.79	Clostridiales	0.79	Ruminococcaceae	0.66	Papillibacter	0.35	OTU_295	0	1	0	0	0	0	2	0	0	1	0	0	0	0	213	0	0	0	0	0	18	25	12	0	272
OTU_296	af192152.1 desulfovibrio piger str. atcc29098 ;k__bacteria;p__proteobacteria;c__deltaproteobacteria;o__desulfovibrionales;f__desulfovibrionaceae;g__desulfovibrio;s__desulfovibrio piger;superkingdom__bacteria;subphylum__delta/epsilon subdivisions	0.92829	Bacteria	1	Proteobacteria	1	Deltaproteobacteria	1	Desulfovibrionales	0.99	Desulfovibrionaceae	0.99	Desulfovibrio	0.53	OTU_296	0	1	0	1	1	0	0	0	2	0	0	1	2	1	1	2	0	2	4	0	0	1	250	0	269
OTU_297	clostridium sp. enrichment culture clone vanctr93 ;k__bacteria;p__firmicutes;c__clostridia;o__clostridiales;f__clostridiaceae;g__clostridium;s__clostridium sp.;superkingdom__bacteria	0.79837	Bacteria	1	Firmicutes	0.76	Clostridia	0.76	Clostridiales	0.75	Christensenellaceae	0.41	Christensenella	0.41	OTU_297	0	1	55	32	9	53	14	11	0	4	58	2	4	7	0	4	6	0	1	1	2	1	1	1	267
OTU_298	uncultured clostridium sp. ;k__bacteria;p__firmicutes;c__clostridia;o__clostridiales;f__clostridiaceae;g__clostridium;s__clostridium spp.;superkingdom__bacteria	0.95061	Bacteria	1	Firmicutes	1	Clostridia	1	Clostridiales	1	Lachnospiraceae	1	Lachnospiracea_incertae_sedis	0.6	OTU_298	10	4	1097	912	902	244	17	11	1	14	840	21	16	6	13	13	10	8	11	114	23	3	15	26	4331
OTU_299	clostridium sp. culture jar_15 ;k__bacteria;p__firmicutes;c__clostridia;o__clostridiales;f__clostridiaceae;g__clostridium;s__clostridium sp.;superkingdom__bacteria	0.88712	Bacteria	1	Firmicutes	1	Clostridia	1	Clostridiales	1	Ruminococcaceae	1	Clostridium IV	0.92	OTU_299	0	2	1	1	0	0	1	121	0	1	1	0	1	0	135	0	1	1	0	0	0	1	0	0	267
OTU_300	ay699282.1 lachnospira pectinoschiza m41 ;k__bacteria;p__firmicutes;c__clostridia;o__clostridiales;f__lachnospiraceae;g__lachnospira;s__lachnospira pectinoschiza;superkingdom__bacteria	0.93914	Bacteria	1	Firmicutes	1	Clostridia	1	Clostridiales	1	Lachnospiraceae	1	Lachnospira	0.49	OTU_300	8	543	13	22	115	28	933	13	7	2186	57	981	580	2832	16	158	29	11	72	6	12	11	11	114	8758
OTU_301	uncultured gloeobacter sp. ;k__bacteria;p__cyanobacteria;c__gloeobacteria;o__gloeobacterales;f__gloeobacterales;g__gloeobacter;s__gloeobacter spp.;superkingdom__bacteria	0.92219	Bacteria	0.99	Firmicutes	0.32	Clostridia	0.29	Clostridiales	0.25	Ruminococcaceae	0.21	Butyricicoccus	0.14	OTU_301	0	1	0	0	2	4	1	0	0	288	1	0	0	1	0	0	8	1	1	0	0	0	1	1	310
OTU_302	uncultured sphingobacterium sp. ;k__bacteria;p__bacteroidetes;c__sphingobacteriia;o__sphingobacteriales;f__sphingobacteriaceae;g__sphingobacterium;s__sphingobacterium spp.;superkingdom__bacteria;superphylum__bacteroidetes/chlorobi group	0.88932	Bacteria	1	Bacteroidetes	1	Bacteroidia	0.98	Bacteroidales	0.98	Porphyromonadaceae	0.89	Paludibacter	0.75	OTU_302	0	0	13	5	13	19	25	1	0	58	13	43	80	20	260	6	4	2	2	4	3	3	2	7	583
OTU_303	uncultured bacteroides sp. ;k__bacteria;p__bacteroidetes;c__bacteroidia;o__bacteroidales;f__bacteroidaceae;g__bacteroides;s__bacteroides spp.;superkingdom__bacteria;superphylum__bacteroidetes/chlorobi group	0.8457	Bacteria	1	Bacteroidetes	1	Bacteroidia	0.92	Bacteroidales	0.92	Prevotellaceae	0.54	Paraprevotella	0.4	OTU_303	1	0	0	0	7	0	1	0	1	169	0	1	22	5	0	0	0	0	0	53	0	1	0	0	261
OTU_304	gq267865.1 surveys lactic acid yak tibet china method fermented milk product clone imau 40 ;k__bacteria;p__firmicutes;c__bacilli;o__lactobacillales;f__lactobacillaceae;g__lactobacillus;s__lactobacillus delbrueckii;superkingdom__bacteria	0.99432	Bacteria	1	Firmicutes	1	Bacilli	1	Lactobacillales	1	Lactobacillaceae	1	Lactobacillus	1	OTU_304	282	0	0	0	0	0	0	0	0	0	0	0	0	0	1	0	0	0	0	0	0	0	0	0	283
OTU_305	gq016115.1 topographical and temporal human skin microbiome skin gluteal crease clone nbw821c03c1 ;k__bacteria;p__bacteroidetes;c__bacteroidia;o__bacteroidales;f__bacteroidaceae;g__bacteroides;s__bacteroides fragilis;superkingdom__bacteria;superphylum__bacteroidetes/chlorobi group	0.86836	Bacteria	1	Bacteroidetes	1	Bacteroidia	0.79	Bacteroidales	0.79	Prevotellaceae	0.48	Alloprevotella	0.37	OTU_305	0	0	0	1	0	4	1	55	0	93	0	0	1	0	2	1	112	0	0	1	3	3	1	1	279
OTU_306	nz_abjl02000008.1 bacteroides intestinalis str. dsm 17393 ;k__bacteria;p__bacteroidetes;c__bacteroidia;o__bacteroidales;f__bacteroidaceae;g__bacteroides;s__bacteroides intestinalis;superkingdom__bacteria;superphylum__bacteroidetes/chlorobi group	0.98809	Bacteria	1	Bacteroidetes	1	Bacteroidia	1	Bacteroidales	1	Bacteroidaceae	1	Bacteroides	1	OTU_306	0	1	0	1	1	1	0	14	0	0	0	1	1	1	0	0	1	0	0	0	2	1	377	1	403
OTU_307	cellulosilyticum ruminicola ;k__bacteria;p__firmicutes;c__clostridia;o__clostridiales;f__lachnospiraceae;g__cellulosilyticum;s__cellulosilyticum ruminicola;superkingdom__bacteria	0.92828	Bacteria	1	Firmicutes	1	Clostridia	1	Clostridiales	1	Lachnospiraceae	1	Cellulosilyticum	1	OTU_307	0	2	2	0	1	1	1	238	1	17	2	6	3	1	5	0	13	4	4	0	5	9	11	132	458
OTU_308	clostridium sp. ;k__bacteria;p__firmicutes;c__clostridia;o__clostridiales;f__clostridiaceae;g__clostridium;s__clostridium sp.;superkingdom__bacteria	0.90408	Bacteria	1	Firmicutes	0.99	Clostridia	0.98	Clostridiales	0.98	Ruminococcaceae	0.93	Hydrogenoanaerobacterium	0.29	OTU_308	0	0	22	3	19	186	6	10	0	6	42	13	13	32	2	19	9	18	1	0	2	3	1	3	410
OTU_309	robinsoniella peoriensis ;k__bacteria;p__firmicutes;c__clostridia;o__clostridiales;f__lachnospiraceae;g__robinsoniella;s__robinsoniella peoriensis;superkingdom__bacteria	0.95774	Bacteria	1	Firmicutes	1	Clostridia	1	Clostridiales	1	Lachnospiraceae	1	Coprococcus	0.35	OTU_309	0	110	1	0	0	0	1	19	0	0	0	0	1	1	109	0	0	7	1	0	0	1	1	3	255
OTU_310	gordonibacter pamelaeae 7_10_1_b ;k__bacteria;p__actinobacteria;c__actinobacteria;o__coriobacteriales;f__coriobacteriaceae;g__gordonibacter;s__gordonibacter pamelaeae;superkingdom__bacteria;subclass coriobacteridae;suborder__coriobacterineae	0.94605	Bacteria	1	Actinobacteria	1	Actinobacteria	1	Coriobacteriales	1	Coriobacteriaceae	1	Gordonibacter	0.98	OTU_310	1	0	0	3	0	3	0	0	0	0	0	1	1	1	0	0	1	0	3	0	21	28	0	187	250
OTU_311	uncultured barnesiella sp. ;k__bacteria;p__bacteroidetes;c__bacteroidia;o__bacteroidales;f__porphyromonadaceae;g__barnesiella;s__barnesiella spp.;superkingdom__bacteria;superphylum__bacteroidetes/chlorobi group	0.86363	Bacteria	1	Bacteroidetes	1	Bacteroidia	1	Bacteroidales	1	Porphyromonadaceae	0.86	Barnesiella	0.35	OTU_311	166	34	1943	116	105	313	2026	1360	87	422	156	3926	1802	293	38	1815	7228	27	24	70	28	22	37	77	22115
OTU_312	dq803272.1 human fecal clone rl311_aam23c02 ;k__bacteria;p__firmicutes;c__negativicutes;o__selenomonadales;f__acidaminococcaceae;g__phascolarctobacterium;s__phascolarctobacterium spp.;superkingdom__bacteria	0.97131	Bacteria	1	Firmicutes	1	Negativicutes	1	Selenomonadales	1	Acidaminococcaceae	1	Phascolarctobacterium	1	OTU_312	1	0	0	1	0	0	0	0	0	1	0	0	0	0	0	0	1	0	0	1	1	15	251	0	272
OTU_313	eu005371.1 saccharopolyspora gloriosa str. yim 60513 ;k__bacteria;p__actinobacteria;c__actinobacteria;o__actinomycetales;f__pseudonocardiaceae;g__saccharopolyspora;s__saccharopolyspora gloriosa;superkingdom__bacteria;subclass actinobacteridae;suborder__pseudonocardineae	0.9938	Bacteria	1	Actinobacteria	1	Actinobacteria	1	Actinomycetales	1	Pseudonocardiaceae	1	Saccharopolyspora	1	OTU_313	163	0	0	0	0	0	1	0	72	0	0	1	0	0	0	1	0	0	1	0	0	0	0	2	241
OTU_314	eubacterium sp. oral clone bu014 ;k__bacteria;p__firmicutes;c__clostridia;o__clostridiales;f__eubacteriaceae;g__eubacterium;s__eubacterium sp.;superkingdom__bacteria	0.86178	Bacteria	0.99	Firmicutes	0.94	Clostridia	0.93	Clostridiales	0.93	Ruminococcaceae	0.64	Anaerotruncus	0.18	OTU_314	0	1	0	0	1	1	0	2	0	0	0	0	0	0	0	90	4	0	1	0	138	0	0	2	240
OTU_315	uncultured clostridium sp. ;k__bacteria;p__firmicutes;c__clostridia;o__clostridiales;f__clostridiaceae;g__clostridium;s__clostridium spp.;superkingdom__bacteria	0.83967	Bacteria	1	Firmicutes	0.99	Clostridia	0.99	Clostridiales	0.99	Ruminococcaceae	0.89	Sporobacter	0.31	OTU_315	0	1	0	0	3	3	1	0	0	1	10	1	0	0	2	7	0	0	0	203	0	0	0	5	237
OTU_316	ruminococcus sp. nml 00_0124 ;k__bacteria;p__firmicutes;c__clostridia;o__clostridiales;f__ruminococcaceae;g__ruminococcus;s__ruminococcus sp.;superkingdom__bacteria	0.93088	Bacteria	1	Firmicutes	1	Clostridia	1	Clostridiales	1	Ruminococcaceae	0.99	Hydrogenoanaerobacterium	0.45	OTU_316	0	0	6	2	1	8	6	8	0	1	24	0	25	44	105	19	7	1	5	1	1	0	0	0	264
OTU_317	ef025909.1 clostridium symbiosum str. 69 ;k__bacteria;p__firmicutes;c__clostridia;o__clostridiales;f__lachnospiraceae;g__lachnoclostridium;s__clostridium symbiosum;superkingdom__bacteria	0.97389	Bacteria	1	Firmicutes	1	Clostridia	1	Clostridiales	1	Lachnospiraceae	1	Clostridium XlVa	0.83	OTU_317	0	135	1	0	3	0	1	4	0	1	0	1	0	1	40	1	1	22	31	0	0	2	1	3	248
OTU_318	uncultured bacteroides sp. ;k__bacteria;p__bacteroidetes;c__bacteroidia;o__bacteroidales;f__bacteroidaceae;g__bacteroides;s__bacteroides spp.;superkingdom__bacteria;superphylum__bacteroidetes/chlorobi group	0.90532	Bacteria	1	Bacteroidetes	1	Bacteroidia	1	Bacteroidales	1	Bacteroidaceae	0.97	Bacteroides	0.97	OTU_318	0	1	44	8	17	47	26	16	4	66	32	50	64	15	9	61	63	1	3	6	8	14	44	77	676
OTU_319	eubacterium sp. wal 17363 ;k__bacteria;p__firmicutes;c__clostridia;o__clostridiales;f__eubacteriaceae;g__eubacterium;s__eubacterium sp.;superkingdom__bacteria	0.924	Bacteria	1	Firmicutes	1	Clostridia	1	Clostridiales	1	Clostridiales_Incertae Sedis XIII	0.94	Anaerovorax	0.91	OTU_319	0	0	0	0	3	1	14	1	0	0	0	1	14	1	0	0	0	0	1	63	60	3	1	71	234
OTU_320	clostridium sp. ;k__bacteria;p__firmicutes;c__clostridia;o__clostridiales;f__clostridiaceae;g__clostridium;s__clostridium sp.;superkingdom__bacteria	0.91206	Bacteria	1	Firmicutes	1	Clostridia	0.99	Clostridiales	0.99	Ruminococcaceae	0.95	Acetanaerobacterium	0.25	OTU_320	0	1	0	0	0	1	0	231	1	1	2	2	0	0	51	0	1	1	4	0	2	0	1	2	301
OTU_321	uncultured alistipes sp. ;k__bacteria;p__bacteroidetes;c__bacteroidia;o__bacteroidales;f__rikenellaceae;g__alistipes;s__alistipes spp.;superkingdom__bacteria;superphylum__bacteroidetes/chlorobi group	0.92621	Bacteria	1	Bacteroidetes	1	Bacteroidia	1	Bacteroidales	1	Rikenellaceae	1	Alistipes	1	OTU_321	0	198	0	0	0	0	1	10	0	0	0	0	1	0	7	0	0	2	3	0	0	0	1	0	223
OTU_322	uncultured clostridium sp. ;k__bacteria;p__firmicutes;c__clostridia;o__clostridiales;f__clostridiaceae;g__clostridium;s__clostridium spp.;superkingdom__bacteria	0.934	Bacteria	1	Firmicutes	1	Clostridia	1	Clostridiales	1	Lachnospiraceae	1	Coprococcus	0.52	OTU_322	0	2	0	0	1	0	1	2	0	1	1	0	0	0	11	0	0	61	149	0	1	0	0	20	250
OTU_323	uncultured erysipelothrix sp. ;k__bacteria;p__firmicutes;c__erysipelotrichia;o__erysipelotrichales;f__erysipelotrichaceae;g__erysipelothrix;s__erysipelothrix spp.;superkingdom__bacteria	0.81225	Bacteria	1	Firmicutes	0.92	Erysipelotrichia	0.46	Erysipelotrichales	0.46	Erysipelotrichaceae	0.46	Kandleria	0.13	OTU_323	0	0	13	0	1	129	1	0	0	49	7	0	0	0	0	0	18	0	2	0	1	0	4	0	225
OTU_324	clostridium sp. bs_1 ;k__bacteria;p__firmicutes;c__clostridia;o__clostridiales;f__clostridiaceae;g__clostridium;s__clostridium sp.;superkingdom__bacteria	0.90688	Bacteria	1	Firmicutes	1	Clostridia	1	Clostridiales	1	Ruminococcaceae	1	Clostridium IV	0.37	OTU_324	0	0	13	4	8	14	16	19	0	8	9	42	40	33	4	11	11	0	0	0	2	1	1	5	241
OTU_325	coraliomargarita akajimensis dsm 45221 ;k__bacteria;p__verrucomicrobia;c__opitutae;o__puniceicoccales;f__puniceicoccaceae;g__coraliomargarita;s__coraliomargarita akajimensis;superkingdom__bacteria;superphylum__chlamydiae/verrucomicrobia group	0.85384	Bacteria	1	Verrucomicrobia	1	Opitutae	0.97	Puniceicoccales	0.96	Puniceicoccaceae	0.96	Coraliomargarita	0.95	OTU_325	0	0	1	0	17	109	0	5	0	47	1	0	0	0	0	3	0	0	5	1	8	0	20	7	224
OTU_326	eubacterium sp. wal 17363 ;k__bacteria;p__firmicutes;c__clostridia;o__clostridiales;f__eubacteriaceae;g__eubacterium;s__eubacterium sp.;superkingdom__bacteria	0.89	Bacteria	1	Firmicutes	0.99	Clostridia	0.99	Clostridiales	0.99	Clostridiales_Incertae Sedis XIII	0.47	Anaerovorax	0.41	OTU_326	0	62	16	0	1	46	1	0	0	77	1	0	0	3	0	0	6	15	0	0	0	0	0	1	229
OTU_327	nc_008314.1 ralstonia eutropha str. h16 ;k__bacteria;p__proteobacteria;c__betaproteobacteria;o__burkholderiales;f__burkholderiaceae;g__cupriavidus;s__cupriavidus necator;superkingdom__bacteria	0.99403	Bacteria	1	Proteobacteria	1	Betaproteobacteria	1	Burkholderiales	1	Burkholderiaceae	1	Cupriavidus	1	OTU_327	1	1	0	2	0	0	0	1	1	0	2	2	0	0	0	3	0	0	0	36	189	0	0	0	238
OTU_328	cp000885.1 clostridium phytofermentans str. isdg ;k__bacteria;p__firmicutes;c__clostridia;o__clostridiales;f__lachnospiraceae;g__lachnoclostridium;s__clostridium phytofermentans;superkingdom__bacteria	0.88167	Bacteria	1	Firmicutes	1	Clostridia	1	Clostridiales	1	Lachnospiraceae	1	Mobilitalea	0.92	OTU_328	0	0	13	6	21	17	9	5	0	5	43	99	76	72	2	64	6	9	1	0	5	3	14	26	496
OTU_329	af028351.1 clostridium indolis cm971 ;k__bacteria;p__firmicutes;c__clostridia;o__clostridiales;f__lachnospiraceae;g__anaerostipes;s__anaerostipes caccae;superkingdom__bacteria	0.97804	Bacteria	1	Firmicutes	1	Clostridia	1	Clostridiales	1	Lachnospiraceae	1	Anaerostipes	1	OTU_329	0	218	0	1	1	0	0	0	0	0	1	0	0	0	2	0	0	2	0	0	0	0	0	1	226
OTU_330	uncultured bacteroides sp. ;k__bacteria;p__bacteroidetes;c__bacteroidia;o__bacteroidales;f__bacteroidaceae;g__bacteroides;s__bacteroides spp.;superkingdom__bacteria;superphylum__bacteroidetes/chlorobi group	0.92367	Bacteria	1	Bacteroidetes	1	Bacteroidia	1	Bacteroidales	1	Bacteroidaceae	1	Bacteroides	1	OTU_330	5	6	19	13	27	6	22	34	2	3262	28	40	142	68	88	19	58	4	33	3	307	118	329	446	5079
OTU_331	clostridium sp. sl_2013_71 ;k__bacteria;p__firmicutes;c__clostridia;o__clostridiales;f__clostridiaceae;g__clostridium;s__clostridium sp.;superkingdom__bacteria	0.88866	Bacteria	1	Firmicutes	1	Clostridia	1	Clostridiales	1	Ruminococcaceae	0.99	Subdoligranulum	0.24	OTU_331	0	0	0	0	1	0	0	0	0	1	0	0	0	0	137	0	0	1	1	0	17	29	27	0	214
OTU_332	eu465376.1 lion feces clone li3_aah76c11 ;k__bacteria;p__firmicutes;c__clostridia;o__clostridiales;f__lachnospiraceae;g__blautia;s__ruminococcus gnavus;superkingdom__bacteria	0.928	Bacteria	1	Firmicutes	1	Clostridia	1	Clostridiales	1	Lachnospiraceae	1	Lachnospiracea_incertae_sedis	0.38	OTU_332	0	1	1	0	1	0	0	238	0	0	1	0	1	1	72	1	0	2	14	1	1	1	0	3	339
OTU_333	acdq01000020.1 oxalobacter formigenes str. oxcc13 ;k__bacteria;p__proteobacteria;c__betaproteobacteria;o__burkholderiales;f__oxalobacteraceae;g__oxalobacter;s__oxalobacter formigenes;superkingdom__bacteria	0.99403	Bacteria	1	Proteobacteria	1	Betaproteobacteria	1	Burkholderiales	1	Oxalobacteraceae	1	Oxalobacter	1	OTU_333	1	0	0	0	0	1	1	72	0	0	0	0	0	1	132	0	0	0	0	0	1	0	0	0	209
OTU_334	uncultured ruminococcus sp. ;k__bacteria;p__firmicutes;c__clostridia;o__clostridiales;f__ruminococcaceae;g__ruminococcus;s__ruminococcus spp.;superkingdom__bacteria	0.81687	Bacteria	1	Firmicutes	0.73	Clostridia	0.55	Clostridiales	0.55	Ruminococcaceae	0.19	Intestinimonas	0.06	OTU_334	0	1	0	0	0	0	0	2	0	0	1	1	0	1	0	0	0	0	1	0	0	1	199	0	207
OTU_335	ef025909.1 clostridium symbiosum str. 69 ;k__bacteria;p__firmicutes;c__clostridia;o__clostridiales;f__lachnospiraceae;g__lachnoclostridium;s__clostridium symbiosum;superkingdom__bacteria	0.91321	Bacteria	1	Firmicutes	1	Clostridia	1	Clostridiales	1	Lachnospiraceae	1	Lachnospiracea_incertae_sedis	0.42	OTU_335	0	0	0	2	0	0	0	0	0	9	0	1	0	0	31	1	0	1	1	0	11	158	16	2	233
OTU_336	ay445592.1 ruminococcus albus str. b199 ;k__bacteria;p__firmicutes;c__clostridia;o__clostridiales;f__ruminococcaceae;g__ruminococcus;s__ruminococcus albus;superkingdom__bacteria	0.90476	Bacteria	1	Firmicutes	0.99	Clostridia	0.99	Clostridiales	0.99	Ruminococcaceae	0.99	Hydrogenoanaerobacterium	0.51	OTU_336	0	3	1	1	0	1	0	125	0	0	0	0	0	0	0	0	1	0	73	0	0	0	0	0	205
OTU_337	uncultured clostridium sp. ;k__bacteria;p__firmicutes;c__clostridia;o__clostridiales;f__clostridiaceae;g__clostridium;s__clostridium spp.;superkingdom__bacteria	0.916	Bacteria	1	Firmicutes	1	Clostridia	1	Clostridiales	1	Lachnospiraceae	1	Lachnospiracea_incertae_sedis	0.42	OTU_337	0	0	0	0	1	0	0	1	0	140	0	0	0	0	0	0	0	1	0	0	0	0	0	2	145
OTU_338	nz_acch01000108.1 bacteroides cellulosilyticus str. dsm 14838 ;k__bacteria;p__bacteroidetes;c__bacteroidia;o__bacteroidales;f__bacteroidaceae;g__bacteroides;s__bacteroides cellulosilyticus;superkingdom__bacteria;superphylum__bacteroidetes/chlorobi group	0.91699	Bacteria	1	Bacteroidetes	1	Bacteroidia	1	Bacteroidales	1	Bacteroidaceae	1	Bacteroides	1	OTU_338	1	1	1	1	0	0	0	220	0	0	0	0	1	0	0	1	1	9	1	0	0	0	4	1	242
OTU_339	uncultured clostridium sp. ;k__bacteria;p__firmicutes;c__clostridia;o__clostridiales;f__clostridiaceae;g__clostridium;s__clostridium spp.;superkingdom__bacteria	0.93333	Bacteria	1	Firmicutes	1	Clostridia	1	Clostridiales	1	Lachnospiraceae	1	Clostridium XlVa	0.35	OTU_339	0	1	0	0	0	0	0	1	0	0	0	1	0	0	221	0	0	0	0	0	0	1	0	0	225
OTU_340	anaerosporobacter mobilis ;k__bacteria;p__firmicutes;c__clostridia;o__clostridiales;f__clostridiaceae;g__anaerosporobacter;s__anaerosporobacter mobilis;superkingdom__bacteria	0.93852	Bacteria	1	Firmicutes	1	Clostridia	1	Clostridiales	1	Lachnospiraceae	1	Clostridium XlVa	0.46	OTU_340	0	3	0	0	0	1	0	225	0	0	0	0	0	0	53	0	0	1	0	0	0	1	0	2	286
OTU_341	clostridium xylanovorans ;k__bacteria;p__firmicutes;c__clostridia;o__clostridiales;f__lachnospiraceae;g__lachnoclostridium;s__clostridium xylanovorans;superkingdom__bacteria	0.89059	Bacteria	1	Firmicutes	1	Clostridia	1	Clostridiales	1	Lachnospiraceae	1	Mobilitalea	0.54	OTU_341	0	0	0	0	1	1	0	0	0	1	0	2	0	2	0	0	48	0	23	0	0	6	103	10	197
OTU_342	clostridium sp. ;k__bacteria;p__firmicutes;c__clostridia;o__clostridiales;f__clostridiaceae;g__clostridium;s__clostridium sp.;superkingdom__bacteria	0.91803	Bacteria	1	Firmicutes	1	Clostridia	1	Clostridiales	1	Ruminococcaceae	0.98	Clostridium IV	0.44	OTU_342	1	0	0	1	1	1	0	0	0	212	1	0	0	1	0	1	2	0	1	0	1	0	1	1	225
OTU_343	uncultured verrucomicrobium sp. ;k__bacteria;p__verrucomicrobia;c__verrucomicrobiae;o__verrucomicrobiales;f__verrucomicrobiaceae;g__verrucomicrobium;s__verrucomicrobium spp.;superkingdom__bacteria;superphylum__chlamydiae/verrucomicrobia group	0.73872	Bacteria	0.97	Planctomycetes	0.3	Planctomycetia	0.3	Candidatus Brocadiales	0.24	Candidatus Brocadiaceae	0.24	Candidatus Anammoxoglobus	0.18	OTU_343	0	0	0	0	0	1	1	0	0	0	0	0	0	0	1	0	1	0	164	0	0	0	17	14	199
OTU_344	clostridium sp. ;k__bacteria;p__firmicutes;c__clostridia;o__clostridiales;f__clostridiaceae;g__clostridium;s__clostridium sp.;superkingdom__bacteria	0.87885	Bacteria	1	Firmicutes	0.96	Clostridia	0.87	Clostridiales	0.87	Ruminococcaceae	0.8	Clostridium IV	0.51	OTU_344	0	0	17	11	14	36	1	1	0	3	26	56	1	2	0	42	9	14	0	1	2	1	5	18	260
OTU_345	ay049713.1 victivallis vadensis str. cello ;k__bacteria;p__lentisphaerae;c__lentisphaeria;o__victivallales;f__victivallaceae;g__victivallis;s__victivallis vadensis;superkingdom__bacteria;superphylum__chlamydiae/verrucomicrobia group	0.87473	Bacteria	1	Lentisphaerae	1	Lentisphaeria	1	Victivallales	1	Victivallaceae	1	Victivallis	1	OTU_345	0	0	1	2	55	123	1	0	0	19	3	1	1	0	0	1	0	0	0	0	39	1	0	0	247
OTU_346	abdt01000109.2 clostridium butyricum str. 5521 ;k__bacteria;p__firmicutes;c__clostridia;o__clostridiales;f__clostridiaceae;g__clostridium;s__clostridium butyricum;superkingdom__bacteria	0.95841	Bacteria	1	Firmicutes	1	Clostridia	1	Clostridiales	1	Clostridiaceae 1	1	Clostridium sensu stricto	1	OTU_346	0	1	0	1	6	0	22	2	0	11	1	7	31	71	0	1	33	1	0	0	6	0	1	1	196
OTU_347	terrisporobacter mayombei ;k__bacteria;p__firmicutes;c__clostridia;o__clostridiales;f__peptostreptococcaceae;g__terrisporobacter;s__terrisporobacter mayombei;superkingdom__bacteria	0.9915	Bacteria	1	Firmicutes	1	Clostridia	1	Clostridiales	1	Peptostreptococcaceae	1	Terrisporobacter	1	OTU_347	1	177	8	39	18	18	45	1001	2	10	19	37	28	25	469	9	28	16	170	51	8	894	256	70	3399
OTU_348	cellulosilyticum lentocellum dsm 5427 ;k__bacteria;p__firmicutes;c__clostridia;o__clostridiales;f__lachnospiraceae;g__cellulosilyticum;s__cellulosilyticum lentocellum;superkingdom__bacteria	0.98357	Bacteria	1	Firmicutes	1	Clostridia	1	Clostridiales	1	Lachnospiraceae	1	Cellulosilyticum	1	OTU_348	1	276	0	0	2	1	0	23	0	1	0	1	1	0	9	2	4	1	3	0	0	4	3	7	339
OTU_349	pseudomonas sp. a84(2010) ;k__bacteria;p__proteobacteria;c__gammaproteobacteria;o__pseudomonadales;f__pseudomonadaceae;g__pseudomonas;s__pseudomonas sp.;superkingdom__bacteria	0.99204	Bacteria	1	Proteobacteria	1	Gammaproteobacteria	1	Pseudomonadales	0.99	Pseudomonadaceae	0.99	Pseudomonas	0.63	OTU_349	1	1	0	0	0	0	0	1	184	0	0	0	2	0	0	0	0	0	0	0	0	0	0	0	189
OTU_350	bacteroides sp. cannelcatfish9 ;k__bacteria;p__bacteroidetes;c__bacteroidia;o__bacteroidales;f__bacteroidaceae;g__bacteroides;s__bacteroides sp.;superkingdom__bacteria;superphylum__bacteroidetes/chlorobi group	0.988	Bacteria	1	Bacteroidetes	1	Bacteroidia	1	Bacteroidales	1	Bacteroidaceae	1	Bacteroides	1	OTU_350	0	0	0	1	1	1	1	0	0	0	1	0	0	0	4	2	0	0	1	0	3	2	0	170	187
OTU_351	eubacterium sp. oral clone fx033 ;k__bacteria;p__firmicutes;c__clostridia;o__clostridiales;f__eubacteriaceae;g__eubacterium;s__eubacterium sp.;superkingdom__bacteria	0.92614	Bacteria	1	Firmicutes	1	Clostridia	1	Clostridiales	1	Clostridiales_Incertae Sedis XIII	0.76	Anaerovorax	0.76	OTU_351	1	1	0	0	0	0	1	1	0	0	1	0	1	0	174	0	0	0	1	0	0	1	0	3	185
OTU_352	eu778598.1 ring_tailed lemur feces clone rt_aai10e09 ;k__bacteria;p__bacteroidetes;c__bacteroidia;o__bacteroidales;f__bacteroidaceae;g__bacteroides;s__bacteroides uniformis;superkingdom__bacteria;superphylum__bacteroidetes/chlorobi group	0.89803	Bacteria	1	Bacteroidetes	1	Bacteroidia	1	Bacteroidales	1	Prevotellaceae	0.62	Alloprevotella	0.51	OTU_352	0	2	0	91	0	2	2	0	0	4	2	1	0	2	0	0	0	0	227	1	8	1	55	0	398
OTU_353	anaerosporobacter mobilis ;k__bacteria;p__firmicutes;c__clostridia;o__clostridiales;f__clostridiaceae;g__anaerosporobacter;s__anaerosporobacter mobilis;superkingdom__bacteria	0.94726	Bacteria	1	Firmicutes	1	Clostridia	1	Clostridiales	1	Lachnospiraceae	1	Anaerosporobacter	0.94	OTU_353	0	0	0	1	2	0	1	0	0	70	1	0	2	8	3	62	0	4	23	0	1	1	6	2	187
OTU_354	anaerosporobacter sp. gal1 ;k__bacteria;p__firmicutes;c__clostridia;o__clostridiales;f__clostridiaceae;g__anaerosporobacter;s__anaerosporobacter sp.;superkingdom__bacteria	0.8962	Bacteria	1	Firmicutes	1	Clostridia	1	Clostridiales	1	Lachnospiraceae	0.93	Lachnospiracea_incertae_sedis	0.38	OTU_354	0	282	0	1	0	0	0	0	1	0	0	1	0	0	3	1	0	0	0	0	0	0	1	1	291
OTU_355	nz_abca03000054.1 eubacterium siraeum str. dsm 15702 ;k__bacteria;p__firmicutes;c__clostridia;o__clostridiales;f__ruminococcaceae;g__ruminiclostridium;s__eubacterium siraeum;superkingdom__bacteria	0.92116	Bacteria	1	Firmicutes	1	Clostridia	1	Clostridiales	1	Ruminococcaceae	1	Clostridium IV	0.9	OTU_355	0	0	1	0	0	0	0	0	1	1	1	1	1	2	135	1	0	0	30	0	8	1	0	1	184
OTU_356	bacteroides sp. c13eg172 ;k__bacteria;p__bacteroidetes;c__bacteroidia;o__bacteroidales;f__bacteroidaceae;g__bacteroides;s__bacteroides sp.;superkingdom__bacteria;superphylum__bacteroidetes/chlorobi group	0.8998	Bacteria	1	Bacteroidetes	1	Bacteroidia	1	Bacteroidales	1	Bacteroidaceae	0.87	Bacteroides	0.87	OTU_356	0	183	0	0	0	0	1	0	0	0	0	1	0	2	39	0	0	0	0	0	0	0	0	0	226
OTU_357	uncultured clostridium sp. ;k__bacteria;p__firmicutes;c__clostridia;o__clostridiales;f__clostridiaceae;g__clostridium;s__clostridium spp.;superkingdom__bacteria	0.92418	Bacteria	1	Firmicutes	1	Clostridia	1	Clostridiales	1	Lachnospiraceae	0.87	Lachnospiracea_incertae_sedis	0.29	OTU_357	3	2	70	52	79	36	2	0	0	3	108	10	0	1	0	11	2	0	2	11	6	0	13	37	448
OTU_358	hydrogenoanaerobacterium saccharovorans ;k__bacteria;p__firmicutes;c__clostridia;o__clostridiales;f__ruminococcaceae;g__hydrogenoanaerobacterium;s__hydrogenoanaerobacterium saccharovorans;superkingdom__bacteria	0.90019	Bacteria	1	Firmicutes	1	Clostridia	1	Clostridiales	1	Ruminococcaceae	1	Hydrogenoanaerobacterium	0.58	OTU_358	0	0	1	0	0	5	3	2	1	0	0	0	0	1	103	27	8	0	7	1	6	12	7	2	186
OTU_359	uncultured sphingobacterium sp. ;k__bacteria;p__bacteroidetes;c__sphingobacteriia;o__sphingobacteriales;f__sphingobacteriaceae;g__sphingobacterium;s__sphingobacterium spp.;superkingdom__bacteria;superphylum__bacteroidetes/chlorobi group	0.89378	Bacteria	1	Bacteroidetes	1	Bacteroidia	1	Bacteroidales	1	Porphyromonadaceae	0.83	Paludibacter	0.68	OTU_359	2	1	6	1	11	23	50	8	1	113	21	36	46	76	13	31	34	0	2	8	2	0	1	6	492
OTU_360	ef400039.1 human fecal clone sjtu_e_08_12 ;k__bacteria;p__firmicutes;c__clostridia;o__clostridiales;f__ruminococcaceae;g__ruminococcus;s__ruminococcus bromii;superkingdom__bacteria	0.95009	Bacteria	1	Firmicutes	1	Clostridia	1	Clostridiales	1	Ruminococcaceae	0.99	Ruminococcus	0.96	OTU_360	0	0	89	0	0	1	31	1	0	2	9	0	3	39	0	0	0	1	2	0	0	1	2	1	182
OTU_361	cp000885.1 clostridium phytofermentans str. isdg ;k__bacteria;p__firmicutes;c__clostridia;o__clostridiales;f__lachnospiraceae;g__lachnoclostridium;s__clostridium phytofermentans;superkingdom__bacteria	0.93963	Bacteria	1	Firmicutes	1	Clostridia	1	Clostridiales	1	Lachnospiraceae	1	Clostridium XlVa	0.83	OTU_361	0	1	0	0	0	0	0	2	0	128	0	0	2	1	0	1	1	4	15	0	0	0	4	15	174
OTU_362	uncultured bacteroides sp. ;k__bacteria;p__bacteroidetes;c__bacteroidia;o__bacteroidales;f__bacteroidaceae;g__bacteroides;s__bacteroides spp.;superkingdom__bacteria;superphylum__bacteroidetes/chlorobi group	0.88801	Bacteria	1	Bacteroidetes	1	Bacteroidia	1	Bacteroidales	1	Bacteroidaceae	0.56	Bacteroides	0.56	OTU_362	0	0	2	33	6	14	29	1	0	31	60	5	3	50	0	2	6	0	0	0	0	0	0	18	260
OTU_363	uncultured barnesiella sp. ;k__bacteria;p__bacteroidetes;c__bacteroidia;o__bacteroidales;f__porphyromonadaceae;g__barnesiella;s__barnesiella spp.;superkingdom__bacteria;superphylum__bacteroidetes/chlorobi group	0.82456	Bacteria	1	Bacteroidetes	1	Bacteroidia	1	Bacteroidales	1	Porphyromonadaceae	0.83	Paludibacter	0.27	OTU_363	0	0	38	3	2	24	65	19	1	13	3	36	47	11	2	34	38	0	2	0	2	0	1	6	347
OTU_364	ab538430.1 clostridium subterminale str. jcm 1417 ;k__bacteria;p__firmicutes;c__clostridia;o__clostridiales;f__clostridiaceae;g__clostridium;s__clostridium subterminale;superkingdom__bacteria	0.99164	Bacteria	1	Firmicutes	1	Clostridia	1	Clostridiales	1	Clostridiaceae 1	1	Clostridium sensu stricto	1	OTU_364	0	73	0	3	2	0	0	25	1	0	0	2	0	1	7	1	24	0	3	0	0	114	2	1	259
OTU_365	coraliomargarita akajimensis dsm 45221 ;k__bacteria;p__verrucomicrobia;c__opitutae;o__puniceicoccales;f__puniceicoccaceae;g__coraliomargarita;s__coraliomargarita akajimensis;superkingdom__bacteria;superphylum__chlamydiae/verrucomicrobia group	0.83653	Bacteria	1	Verrucomicrobia	1	Opitutae	0.99	Puniceicoccales	0.93	Puniceicoccaceae	0.93	Coraliomargarita	0.92	OTU_365	0	1	1	1	11	43	0	2	0	89	2	0	0	0	0	0	0	0	3	0	11	0	6	3	173
OTU_366	clostridium sp. clone_9 ;k__bacteria;p__firmicutes;c__clostridia;o__clostridiales;f__clostridiaceae;g__clostridium;s__clostridium sp.;superkingdom__bacteria	0.93172	Bacteria	1	Firmicutes	1	Clostridia	1	Clostridiales	1	Lachnospiraceae	1	Clostridium XlVa	0.97	OTU_366	0	0	1	2	0	0	0	1	0	1	0	0	2	0	23	0	0	156	8	0	0	1	1	0	196
OTU_367	uncultured clostridium sp. ;k__bacteria;p__firmicutes;c__clostridia;o__clostridiales;f__clostridiaceae;g__clostridium;s__clostridium spp.;superkingdom__bacteria	0.9628	Bacteria	1	Firmicutes	1	Clostridia	1	Clostridiales	1	Clostridiaceae 1	1	Clostridium sensu stricto	0.98	OTU_367	0	0	0	1	0	0	0	0	0	0	1	1	0	0	9	0	3	0	1	2	0	28	3	132	181
OTU_368	af427914.1 rflp type 5 ;k__bacteria;p__firmicutes;c__clostridia;o__clostridiales;f__eubacteriaceae;g__eubacterium;s__eubacterium limosum;superkingdom__bacteria	0.99398	Bacteria	1	Firmicutes	1	Clostridia	1	Clostridiales	1	Eubacteriaceae	1	Eubacterium	0.93	OTU_368	0	1	0	0	0	0	0	3	0	0	0	1	0	0	0	0	0	0	0	0	0	1	1	164	171
OTU_369	gq057695.1 topographical and temporal human skin microbiome skin antecubital fossa clone nbw1067h07c1 ;k__bacteria;p__firmicutes;c__erysipelotrichia;o__erysipelotrichales;f__erysipelotrichaceae;g__solobacterium;s__solobacterium moorei;superkingdom__bacteria	0.81359	Bacteria	1	Firmicutes	0.88	Erysipelotrichia	0.53	Erysipelotrichales	0.53	Erysipelotrichaceae	0.53	Catenisphaera	0.13	OTU_369	0	0	0	70	23	9	36	0	0	5	2	3	7	11	1	0	1	0	0	0	1	0	0	1	170
OTU_370	cp000885.1 clostridium phytofermentans str. isdg ;k__bacteria;p__firmicutes;c__clostridia;o__clostridiales;f__lachnospiraceae;g__lachnoclostridium;s__clostridium phytofermentans;superkingdom__bacteria	0.92785	Bacteria	1	Firmicutes	1	Clostridia	1	Clostridiales	1	Lachnospiraceae	1	Clostridium XlVa	0.37	OTU_370	0	1	0	1	11	31	1	10	0	2	26	1	3	0	9	2	2	2	3	0	11	1	25	2	144
OTU_371	gq093957.1 topographical and temporal human skin microbiome skin toe web space clone nbw427b11c1 ;k__bacteria;p__firmicutes;c__clostridia;o__clostridiales;f__peptoniphilaceae;g__peptoniphilus;s__peptoniphilus asaccharolyticus;superkingdom__bacteria	0.99398	Bacteria	1	Firmicutes	1	Clostridia	1	Clostridiales	1	Peptoniphilaceae	1	Peptoniphilus	1	OTU_371	165	0	1	0	0	0	0	0	0	0	0	1	0	0	0	1	0	1	0	0	0	0	0	0	169
OTU_372	cellulosilyticum lentocellum dsm 5427 ;k__bacteria;p__firmicutes;c__clostridia;o__clostridiales;f__lachnospiraceae;g__cellulosilyticum;s__cellulosilyticum lentocellum;superkingdom__bacteria	0.91033	Bacteria	1	Firmicutes	1	Clostridia	1	Clostridiales	1	Lachnospiraceae	0.99	Cellulosilyticum	0.99	OTU_372	0	1	2	9	1	2	27	27	0	1	1	27	8	2	2	3	2	1	0	18	2	1	6	40	183
OTU_373	pseudobutyrivibrio sp. p80 ;k__bacteria;p__firmicutes;c__clostridia;o__clostridiales;f__lachnospiraceae;g__pseudobutyrivibrio;s__pseudobutyrivibrio sp.;superkingdom__bacteria	0.91983	Bacteria	1	Firmicutes	1	Clostridia	1	Clostridiales	1	Lachnospiraceae	0.98	Coprococcus	0.26	OTU_373	0	0	0	1	0	4	4	0	0	12	1	2	17	21	1	68	93	1	1	0	12	0	1	5	244
OTU_374	cp000885.1 clostridium phytofermentans str. isdg ;k__bacteria;p__firmicutes;c__clostridia;o__clostridiales;f__lachnospiraceae;g__lachnoclostridium;s__clostridium phytofermentans;superkingdom__bacteria	0.91348	Bacteria	1	Firmicutes	1	Clostridia	1	Clostridiales	1	Lachnospiraceae	1	Mobilitalea	1	OTU_374	0	1	0	1	5	0	4	0	0	0	8	1	3	6	6	1	8	1	14	0	93	0	23	24	199
OTU_375	uncultured bacteroides sp. ;k__bacteria;p__bacteroidetes;c__bacteroidia;o__bacteroidales;f__bacteroidaceae;g__bacteroides;s__bacteroides spp.;superkingdom__bacteria;superphylum__bacteroidetes/chlorobi group	0.90438	Bacteria	1	Firmicutes	1	Clostridia	1	Clostridiales	1	Ruminococcaceae	1	Pseudoflavonifractor	0.29	OTU_375	0	0	0	0	0	0	0	1	0	0	0	1	2	0	6	8	23	0	4	0	4	9	2	107	167
OTU_376	ay321961.1 eggerthella hongkongensis str. hku13 ;k__bacteria;p__actinobacteria;c__actinobacteria;o__coriobacteriales;f__coriobacteriaceae;g__paraeggerthella;s__eggerthella hongkongensis;superkingdom__bacteria;subclass coriobacteridae;suborder__coriobacterineae	0.93167	Bacteria	1	Actinobacteria	1	Actinobacteria	1	Coriobacteriales	1	Coriobacteriaceae	1	Slackia	0.66	OTU_376	0	0	1	78	0	0	15	0	0	4	0	5	15	12	0	1	52	1	6	0	13	2	0	3	208
OTU_377	uncultured clostridium sp. ;k__bacteria;p__firmicutes;c__clostridia;o__clostridiales;f__clostridiaceae;g__clostridium;s__clostridium spp.;superkingdom__bacteria	0.89349	Bacteria	1	Bacteroidetes	0.99	Bacteroidia	0.88	Bacteroidales	0.88	Prolixibacteraceae	0.5	Mangrovibacterium	0.49	OTU_377	0	0	0	0	0	0	2	0	0	0	0	0	0	0	1	0	1	0	0	0	0	0	0	160	164
OTU_378	uncultured marmoricola sp. ;k__bacteria;p__actinobacteria;c__actinobacteria;o__actinomycetales;f__nocardioidaceae;g__marmoricola;s__marmoricola spp.;superkingdom__bacteria;subclass actinobacteridae;suborder__propionibacterineae	0.9834	Bacteria	1	Actinobacteria	1	Actinobacteria	1	Actinomycetales	1	Nocardioidaceae	1	Marmoricola	1	OTU_378	158	0	0	0	0	0	0	0	0	0	0	0	0	0	1	0	0	0	1	0	0	1	0	0	161
OTU_379	uncultured clostridium sp. ;k__bacteria;p__firmicutes;c__clostridia;o__clostridiales;f__clostridiaceae;g__clostridium;s__clostridium spp.;superkingdom__bacteria	0.91111	Bacteria	1	Firmicutes	1	Clostridia	1	Clostridiales	1	Ruminococcaceae	1	Clostridium IV	0.4	OTU_379	0	0	1	0	2	10	7	5	1	9	8	8	4	2	3	30	81	4	29	0	6	0	4	10	224
OTU_380	sedimentibacter hongkongensis ;k__bacteria;p__firmicutes;c__clostridia;o__clostridiales;f__clostridiales family xi. incertae sedis;g__sedimentibacter;s__sedimentibacter hongkongensis;superkingdom__bacteria	0.9117	Bacteria	1	Firmicutes	1	Clostridia	1	Clostridiales	1	Clostridiales_Incertae Sedis XI	0.63	Soehngenia	0.34	OTU_380	0	0	0	1	2	6	0	1	1	13	4	0	0	1	0	7	1	0	10	36	3	0	65	15	166
OTU_381	ab334773.1 staphylococcus equorum str. mpu34 ;k__bacteria;p__firmicutes;c__bacilli;o__bacillales;f__staphylococcaceae;g__staphylococcus;s__staphylococcus equorum;superkingdom__bacteria	0.99418	Bacteria	1	Firmicutes	1	Bacilli	1	Bacillales	1	Staphylococcaceae	1	Staphylococcus	1	OTU_381	0	0	0	1	0	0	0	1	0	0	0	0	0	1	0	0	2	1	1	163	0	1	0	0	171
OTU_382	pelosinus propionicus ;k__bacteria;p__firmicutes;c__negativicutes;o__selenomonadales;f__veillonellaceae;g__pelosinus;s__pelosinus propionicus;superkingdom__bacteria	0.8714	Bacteria	1	Firmicutes	1	Negativicutes	1	Selenomonadales	1	Veillonellaceae	0.8	Anaerosinus	0.31	OTU_382	0	0	2	0	1	0	0	0	0	1	0	1	0	0	1	0	57	0	69	1	7	11	7	6	164
OTU_383	uncultured kopriimonas sp. ;k__bacteria;p__proteobacteria;c__alphaproteobacteria;o__kopriimonadales;f__kopriimonadaceae;g__kopriimonas;s__kopriimonas spp.;superkingdom__bacteria	0.90851	Bacteria	1	Proteobacteria	0.86	Alphaproteobacteria	0.82	Kiloniellales	0.15	Kiloniellaceae	0.15	Kiloniella	0.15	OTU_383	0	0	1	1	0	0	1	0	0	0	0	0	0	0	0	0	1	0	0	0	0	0	154	0	158
OTU_384	eubacterium sp. sa11 ;k__bacteria;p__firmicutes;c__clostridia;o__clostridiales;f__eubacteriaceae;g__eubacterium;s__eubacterium sp.;superkingdom__bacteria	0.972	Bacteria	1	Firmicutes	1	Clostridia	1	Clostridiales	1	Eubacteriaceae	1	Acetobacterium	0.64	OTU_384	0	0	0	0	0	1	1	2	0	0	1	0	0	0	0	0	0	2	1	0	0	0	0	164	172
OTU_385	gq167171.1 effects hydraulic retention time on anaerobic hydrogenation performance microbial ecology bioreactors fed glucose_peptone and starch_peptone hydrogen fermentor clone gp17 ;k__bacteria;p__firmicutes;c__clostridia;o__clostridiales;f__lachnospiraceae;g__lachnoclostridium;s__clostridium celerecrescens;superkingdom__bacteria	0.98795	Bacteria	1	Firmicutes	1	Clostridia	1	Clostridiales	1	Lachnospiraceae	1	Clostridium XlVa	1	OTU_385	0	3	0	0	0	1	0	1	0	0	2	0	4	1	2	0	3	521	2	0	0	0	2	3	545
OTU_386	dq517287.1 desulfovibrio desulfuricans str. 734 ;k__bacteria;p__proteobacteria;c__deltaproteobacteria;o__desulfovibrionales;f__desulfovibrionaceae;g__desulfovibrio;s__desulfovibrio desulfuricans;superkingdom__bacteria;subphylum__delta/epsilon subdivisions	0.88007	Bacteria	1	Proteobacteria	1	Deltaproteobacteria	1	Desulfovibrionales	1	Desulfovibrionaceae	1	Bilophila	0.56	OTU_386	0	160	0	2	0	0	0	1	0	0	0	0	0	0	3	0	0	0	1	0	0	0	0	0	167
OTU_387	cellulosilyticum lentocellum dsm 5427 ;k__bacteria;p__firmicutes;c__clostridia;o__clostridiales;f__lachnospiraceae;g__cellulosilyticum;s__cellulosilyticum lentocellum;superkingdom__bacteria	0.93839	Bacteria	1	Firmicutes	1	Clostridia	1	Clostridiales	1	Lachnospiraceae	1	Cellulosilyticum	1	OTU_387	0	0	0	0	6	0	2	1	0	9	1	0	0	5	20	21	1	4	18	40	12	1	28	0	169
OTU_388	uncultured sedimentibacter sp. ;k__bacteria;p__firmicutes;c__clostridia;o__clostridiales;f__clostridiales family xi. incertae sedis;g__sedimentibacter;s__sedimentibacter spp.;superkingdom__bacteria	0.91908	Bacteria	1	Firmicutes	1	Clostridia	1	Clostridiales	1	Clostridiales_Incertae Sedis XI	0.7	Sedimentibacter	0.3	OTU_388	0	0	4	0	8	28	19	1	1	5	9	3	52	22	3	1	0	0	2	19	1	0	4	6	188
OTU_389	vulcaniibacterium thermophilum ;k__bacteria;p__proteobacteria;c__gammaproteobacteria;o__xanthomonadales;f__xanthomonadaceae;g__lysobacter;s__vulcaniibacterium thermophilum;superkingdom__bacteria	0.99204	Bacteria	1	Proteobacteria	1	Gammaproteobacteria	1	Xanthomonadales	1	Xanthomonadaceae	1	Vulcaniibacterium	1	OTU_389	152	0	0	0	0	0	0	0	0	0	0	1	0	0	0	1	0	0	0	1	0	0	0	0	155
OTU_390	paludibacter sp. canine oral taxon 384 ;k__bacteria;p__bacteroidetes;c__bacteroidia;o__bacteroidales;f__porphyromonadaceae;g__paludibacter;s__paludibacter sp.;superkingdom__bacteria;superphylum__bacteroidetes/chlorobi group	0.86274	Bacteria	1	Bacteroidetes	1	Bacteroidia	0.99	Bacteroidales	0.99	Porphyromonadaceae	0.82	Paludibacter	0.53	OTU_390	0	0	0	0	3	0	60	0	0	8	34	7	0	39	0	0	59	2	1	0	0	0	0	0	213
OTU_391	uncultured dysgonomonas sp. ;k__bacteria;p__bacteroidetes;c__bacteroidia;o__bacteroidales;f__porphyromonadaceae;g__dysgonomonas;s__dysgonomonas spp.;superkingdom__bacteria;superphylum__bacteroidetes/chlorobi group	0.87647	Bacteria	1	Bacteroidetes	1	Bacteroidia	0.98	Bacteroidales	0.98	Porphyromonadaceae	0.77	Paludibacter	0.41	OTU_391	8	2	2	0	16	2	8	34	1	90	74	1	42	47	1	0	1	2	6	24	87	1	110	2	561
OTU_392	uncultured sphingobacterium sp. ;k__bacteria;p__bacteroidetes;c__sphingobacteriia;o__sphingobacteriales;f__sphingobacteriaceae;g__sphingobacterium;s__sphingobacterium spp.;superkingdom__bacteria;superphylum__bacteroidetes/chlorobi group	0.85375	Bacteria	1	Bacteroidetes	1	Bacteroidia	0.99	Bacteroidales	0.99	Marinilabiliaceae	0.6	Anaerophaga	0.44	OTU_392	0	1	0	0	0	4	55	0	0	9	22	1	3	49	2	4	20	0	0	0	0	1	0	3	174
OTU_393	bacteroides sp. c13eg172 ;k__bacteria;p__bacteroidetes;c__bacteroidia;o__bacteroidales;f__bacteroidaceae;g__bacteroides;s__bacteroides sp.;superkingdom__bacteria;superphylum__bacteroidetes/chlorobi group	0.90039	Bacteria	1	Bacteroidetes	1	Bacteroidia	1	Bacteroidales	1	Bacteroidaceae	0.97	Bacteroides	0.97	OTU_393	1	2	14	23	19	31	36	20	0	38	31	30	49	67	13	41	16	3	6	1	9	4	9	27	490
OTU_394	uncultured bacillus sp. ;k__bacteria;p__firmicutes;c__bacilli;o__bacillales;f__bacillaceae;g__bacillus;s__bacillus spp.;superkingdom__bacteria	0.86008	Bacteria	1	Firmicutes	0.77	Clostridia	0.71	Clostridiales	0.71	Ruminococcaceae	0.37	Intestinimonas	0.03	OTU_394	0	0	1	0	6	18	4	4	0	1	7	1	2	49	1	18	0	0	26	0	4	1	3	1	147
OTU_395	morganella morganii subsp. morganii kt ;k__bacteria;p__proteobacteria;c__gammaproteobacteria;o__enterobacteriales;f__enterobacteriaceae;g__morganella;s__morganella morganii;superkingdom__bacteria;subspecies morganella morganii subsp. morganii	0.99214	Bacteria	1	Proteobacteria	1	Gammaproteobacteria	1	Enterobacteriales	1	Enterobacteriaceae	1	Morganella	1	OTU_395	0	2	0	0	0	1	0	0	0	0	0	0	0	1	0	0	0	0	0	0	0	15	143	1	163
OTU_396	uncultured bacteroides sp. ;k__bacteria;p__bacteroidetes;c__bacteroidia;o__bacteroidales;f__bacteroidaceae;g__bacteroides;s__bacteroides spp.;superkingdom__bacteria;superphylum__bacteroidetes/chlorobi group	0.99019	Bacteria	1	Bacteroidetes	1	Bacteroidia	1	Bacteroidales	1	Bacteroidaceae	1	Bacteroides	1	OTU_396	1	1	0	0	1	0	0	160	1	1	0	0	0	0	0	0	1	0	0	0	0	0	0	1	167
OTU_397	eu463608.1 domesticated horse feces clone horsej_aai89f09 ;k__bacteria;p__firmicutes;c__clostridia;o__clostridiales;f__clostridiaceae;g__clostridium;s__clostridium butyricum;superkingdom__bacteria	0.95031	Bacteria	1	Firmicutes	1	Clostridia	0.99	Clostridiales	0.99	Clostridiaceae 1	0.99	Clostridium sensu stricto	0.91	OTU_397	0	8	0	2	19	0	25	1	0	4	5	5	25	5	0	0	27	0	0	34	1	0	0	1	162
OTU_398	uncultured verrucomicrobium sp. ;k__bacteria;p__verrucomicrobia;c__verrucomicrobiae;o__verrucomicrobiales;f__verrucomicrobiaceae;g__verrucomicrobium;s__verrucomicrobium spp.;superkingdom__bacteria;superphylum__chlamydiae/verrucomicrobia group	0.8499	Bacteria	1	Verrucomicrobia	0.99	Opitutae	0.92	Puniceicoccales	0.61	Puniceicoccaceae	0.61	Coraliomargarita	0.56	OTU_398	1	0	1	0	4	6	0	0	0	111	5	0	0	0	0	0	0	0	1	0	9	2	33	0	173
OTU_399	ruminococcus sp. ye78 ;k__bacteria;p__firmicutes;c__clostridia;o__clostridiales;f__ruminococcaceae;g__ruminococcus;s__ruminococcus sp.;superkingdom__bacteria	0.84024	Bacteria	1	Firmicutes	0.96	Clostridia	0.94	Clostridiales	0.94	Catabacteriaceae	0.23	Catabacter	0.23	OTU_399	0	1	0	0	0	1	0	69	0	3	1	1	4	0	0	58	8	0	0	0	0	0	0	0	146
OTU_400	uncultured acetanaerobacterium sp. ;k__bacteria;p__firmicutes;c__clostridia;o__clostridiales;f__ruminococcaceae;g__acetanaerobacterium;s__acetanaerobacterium spp.;superkingdom__bacteria	0.87372	Bacteria	1	Firmicutes	0.98	Clostridia	0.96	Clostridiales	0.96	Ruminococcaceae	0.85	Acetanaerobacterium	0.52	OTU_400	0	2	6	11	9	4	22	3	0	7	19	40	1	2	0	4	12	63	0	0	0	0	1	8	214
OTU_401	uncultured clostridium sp. ;k__bacteria;p__firmicutes;c__clostridia;o__clostridiales;f__clostridiaceae;g__clostridium;s__clostridium spp.;superkingdom__bacteria	0.94467	Bacteria	1	Firmicutes	1	Clostridia	0.99	Clostridiales	0.99	Clostridiaceae 1	0.87	Hathewaya	0.58	OTU_401	0	1	4	58	8	2	3	1	0	1	2	69	21	5	1	34	9	0	0	0	6	1	5	32	263
OTU_402	ay976278.1 human ascending colon mucosal biopsy clone lx27 ;k__bacteria;p__firmicutes;c__clostridia;o__clostridiales;f__eubacteriaceae;g__anaerofustis;s__anaerofustis stercorihominis;superkingdom__bacteria	0.94768	Bacteria	1	Firmicutes	1	Clostridia	1	Clostridiales	1	Eubacteriaceae	1	Anaerofustis	1	OTU_402	0	137	0	0	0	0	1	0	0	0	1	0	0	0	2	0	0	0	0	0	0	0	1	1	143
OTU_403	coraliomargarita akajimensis dsm 45221 ;k__bacteria;p__verrucomicrobia;c__opitutae;o__puniceicoccales;f__puniceicoccaceae;g__coraliomargarita;s__coraliomargarita akajimensis;superkingdom__bacteria;superphylum__chlamydiae/verrucomicrobia group	0.85769	Bacteria	1	Verrucomicrobia	1	Opitutae	0.99	Puniceicoccales	0.94	Puniceicoccaceae	0.94	Coraliomargarita	0.94	OTU_403	0	1	0	0	17	28	0	0	0	52	0	1	0	0	1	0	1	0	0	1	3	4	36	1	146
OTU_404	af378364.1 pseudonocardia sulfidoxydans ;k__bacteria;p__actinobacteria;c__actinobacteria;o__actinomycetales;f__pseudonocardiaceae;g__pseudonocardia;s__pseudonocardia sulfidoxydans;superkingdom__bacteria;subclass actinobacteridae;suborder__pseudonocardineae	0.99584	Bacteria	1	Actinobacteria	1	Actinobacteria	1	Actinomycetales	1	Pseudonocardiaceae	1	Pseudonocardia	1	OTU_404	0	4	0	0	1	0	1	0	1	0	0	2	0	0	1	0	1	0	0	35	94	0	0	1	141
OTU_405	faecalibacterium prausnitzii ;k__bacteria;p__firmicutes;c__clostridia;o__clostridiales;f__ruminococcaceae;g__faecalibacterium;s__faecalibacterium prausnitzii;superkingdom__bacteria	0.90618	Bacteria	1	Firmicutes	1	Clostridia	1	Clostridiales	1	Ruminococcaceae	1	Subdoligranulum	0.52	OTU_405	1	0	4	2	4	1	42	0	0	2	2	47	0	39	0	0	11	1	0	0	29	0	0	0	185
OTU_406	peptoclostridium difficile m120 ;k__bacteria;p__firmicutes;c__clostridia;o__clostridiales;f__peptostreptococcaceae;g__peptoclostridium;s__peptoclostridium difficile;superkingdom__bacteria	0.99363	Bacteria	1	Firmicutes	1	Clostridia	1	Clostridiales	1	Peptostreptococcaceae	1	Clostridium XI	0.88	OTU_406	1	124	0	0	0	0	1	0	0	0	0	1	0	0	0	0	0	0	14	1	0	0	0	1	143
OTU_407	u42221.1 desulfovibrio fairfieldensis ;k__bacteria;p__proteobacteria;c__deltaproteobacteria;o__desulfovibrionales;f__desulfovibrionaceae;g__desulfovibrio;s__desulfovibrio fairfieldensis;superkingdom__bacteria;subphylum__delta/epsilon subdivisions	0.99029	Bacteria	1	Proteobacteria	1	Deltaproteobacteria	1	Desulfovibrionales	1	Desulfovibrionaceae	1	Desulfovibrio	0.82	OTU_407	0	1	0	0	0	0	0	0	0	0	0	0	0	0	1	0	0	0	1	0	0	0	139	2	144
OTU_408	mogibacterium timidum ;k__bacteria;p__firmicutes;c__clostridia;o__clostridiales;f__clostridiales family xiii. incertae sedis;g__mogibacterium;s__mogibacterium timidum;superkingdom__bacteria	0.906	Bacteria	1	Firmicutes	1	Clostridia	1	Clostridiales	1	Clostridiales_Incertae Sedis XIII	0.98	Mogibacterium	0.98	OTU_408	0	1	1	0	0	0	0	0	1	1	1	0	0	0	0	0	1	0	0	0	0	0	0	132	138
OTU_409	cellulosilyticum lentocellum dsm 5427 ;k__bacteria;p__firmicutes;c__clostridia;o__clostridiales;f__lachnospiraceae;g__cellulosilyticum;s__cellulosilyticum lentocellum;superkingdom__bacteria	0.91566	Bacteria	1	Firmicutes	1	Clostridia	1	Clostridiales	1	Lachnospiraceae	1	Cellulosilyticum	1	OTU_409	0	1	1	0	0	0	76	1	0	1	1	2	0	1	0	2	0	0	0	0	0	0	8	56	150
OTU_410	ay442815.1 clostridium paraputrificum ye51 ;k__bacteria;p__firmicutes;c__clostridia;o__clostridiales;f__clostridiaceae;g__clostridium;s__clostridium paraputrificum;superkingdom__bacteria	0.96673	Bacteria	1	Firmicutes	1	Clostridia	1	Clostridiales	1	Clostridiaceae 1	1	Clostridium sensu stricto	0.99	OTU_410	0	130	0	1	0	0	0	3	0	0	0	1	0	0	4	0	0	0	2	0	0	1	1	1	144
OTU_411	uncultured paludibacter sp. ;k__bacteria;p__bacteroidetes;c__bacteroidia;o__bacteroidales;f__porphyromonadaceae;g__paludibacter;s__paludibacter spp.;superkingdom__bacteria;superphylum__bacteroidetes/chlorobi group	0.87549	Bacteria	1	Bacteroidetes	1	Bacteroidia	1	Bacteroidales	1	Porphyromonadaceae	0.96	Paludibacter	0.88	OTU_411	0	0	0	0	1	0	0	0	0	85	0	0	0	0	0	1	3	1	8	0	0	0	7	0	106
OTU_412	clostridium sp. sl_2013_71 ;k__bacteria;p__firmicutes;c__clostridia;o__clostridiales;f__clostridiaceae;g__clostridium;s__clostridium sp.;superkingdom__bacteria	0.93032	Bacteria	1	Firmicutes	1	Clostridia	1	Clostridiales	1	Ruminococcaceae	1	Clostridium IV	0.63	OTU_412	0	0	0	1	0	0	16	6	0	0	0	3	59	1	0	2	46	2	2	0	1	0	0	0	139
OTU_413	dq794647.1 human fecal clone rl240_aaj30f05 ;k__bacteria;p__firmicutes;c__clostridia;o__clostridiales;f__eubacteriaceae;g__eubacterium;s__eubacterium rectale;superkingdom__bacteria	0.94621	Bacteria	1	Firmicutes	1	Clostridia	1	Clostridiales	1	Lachnospiraceae	1	Hespellia	0.31	OTU_413	1	1	0	1	0	0	0	124	0	1	0	1	0	0	23	0	1	83	0	40	0	0	0	0	276
OTU_414	coraliomargarita akajimensis dsm 45221 ;k__bacteria;p__verrucomicrobia;c__opitutae;o__puniceicoccales;f__puniceicoccaceae;g__coraliomargarita;s__coraliomargarita akajimensis;superkingdom__bacteria;superphylum__chlamydiae/verrucomicrobia group	0.85604	Bacteria	1	Verrucomicrobia	1	Opitutae	0.98	Puniceicoccales	0.95	Puniceicoccaceae	0.95	Coraliomargarita	0.93	OTU_414	0	0	0	0	5	38	0	5	0	38	2	0	0	0	1	0	1	0	5	0	13	2	27	2	139
OTU_415	bacteroides sp. tilapia8 ;k__bacteria;p__bacteroidetes;c__bacteroidia;o__bacteroidales;f__bacteroidaceae;g__bacteroides;s__bacteroides sp.;superkingdom__bacteria;superphylum__bacteroidetes/chlorobi group	0.94268	Bacteria	1	Bacteroidetes	1	Bacteroidia	1	Bacteroidales	1	Porphyromonadaceae	0.95	Paludibacter	0.47	OTU_415	1	0	0	0	1	0	0	0	0	0	0	1	0	0	1	1	0	1	276	1	0	3	0	0	286
OTU_416	cellulosilyticum lentocellum dsm 5427 ;k__bacteria;p__firmicutes;c__clostridia;o__clostridiales;f__lachnospiraceae;g__cellulosilyticum;s__cellulosilyticum lentocellum;superkingdom__bacteria	0.89922	Bacteria	1	Firmicutes	1	Clostridia	1	Clostridiales	1	Lachnospiraceae	1	Cellulosilyticum	1	OTU_416	0	215	0	0	0	0	0	2	0	1	0	0	0	0	0	0	0	0	0	0	0	0	0	1	219
OTU_417	uncultured barnesiella sp. ;k__bacteria;p__bacteroidetes;c__bacteroidia;o__bacteroidales;f__porphyromonadaceae;g__barnesiella;s__barnesiella spp.;superkingdom__bacteria;superphylum__bacteroidetes/chlorobi group	0.8538	Bacteria	1	Bacteroidetes	1	Bacteroidia	1	Bacteroidales	1	Porphyromonadaceae	0.83	Coprobacter	0.14	OTU_417	0	0	4	1	2	3	94	4	0	25	6	16	3	18	2	3	75	0	1	0	1	0	0	7	265
OTU_418	uncultured paludibacter sp. ;k__bacteria;p__bacteroidetes;c__bacteroidia;o__bacteroidales;f__porphyromonadaceae;g__paludibacter;s__paludibacter spp.;superkingdom__bacteria;superphylum__bacteroidetes/chlorobi group	0.88039	Bacteria	1	Bacteroidetes	1	Bacteroidia	0.96	Bacteroidales	0.96	Porphyromonadaceae	0.95	Paludibacter	0.48	OTU_418	0	1	0	1	0	0	3	5	0	151	6	1	4	8	21	1	26	0	26	0	1	42	98	17	412
OTU_419	vibrio sp. enrichment culture clone kwe30_5 ;k__bacteria;p__proteobacteria;c__gammaproteobacteria;o__vibrionales;f__vibrionaceae;g__vibrio;s__vibrio sp.;superkingdom__bacteria	0.93713	Bacteria	1	Proteobacteria	1	Gammaproteobacteria	1	Alteromonadales	0.42	Moritellaceae	0.26	Paramoritella	0.26	OTU_419	0	75	0	0	0	0	0	0	0	0	0	0	0	0	0	0	0	0	0	0	0	1	1	0	77
OTU_420	clostridium sp. enrichment culture clone vanctr97 ;k__bacteria;p__firmicutes;c__clostridia;o__clostridiales;f__clostridiaceae;g__clostridium;s__clostridium sp.;superkingdom__bacteria	0.86254	Bacteria	1	Firmicutes	0.99	Clostridia	0.98	Clostridiales	0.98	Catabacteriaceae	0.15	Catabacter	0.15	OTU_420	0	0	0	0	0	1	0	1	0	0	0	0	0	0	118	0	0	1	0	0	0	9	5	1	136
OTU_421	oscillibacter valericigenes sjm18_20 ;k__bacteria;p__firmicutes;c__clostridia;o__clostridiales;f__oscillospiraceae;g__oscillibacter;s__oscillibacter valericigenes;superkingdom__bacteria	0.96	Bacteria	1	Firmicutes	1	Clostridia	1	Clostridiales	1	Ruminococcaceae	1	Oscillibacter	1	OTU_421	1	0	0	0	0	0	0	1	0	0	0	1	1	0	121	1	0	3	2	0	0	0	2	0	133
OTU_422	bacteroides paurosaccharolyticus ;k__bacteria;p__bacteroidetes;c__bacteroidia;o__bacteroidales;f__bacteroidaceae;g__bacteroides;s__bacteroides paurosaccharolyticus;superkingdom__bacteria;superphylum__bacteroidetes/chlorobi group	0.93267	Bacteria	1	Bacteroidetes	1	Bacteroidia	1	Bacteroidales	1	Bacteroidaceae	1	Bacteroides	1	OTU_422	32	28	803	1192	317	736	1517	326	316	266	925	2247	1566	593	218	4967	1426	38	661	286	552	32	334	46	19424
OTU_423	ef506207.1 ensifer fredii s40 ;k__bacteria;p__proteobacteria;c__alphaproteobacteria;o__rhizobiales;f__rhizobiaceae;g__ensifer;s__ensifer fredii;superkingdom__bacteria	0.99333	Bacteria	1	Proteobacteria	1	Alphaproteobacteria	1	Rhizobiales	1	Rhizobiaceae	1	Ensifer	1	OTU_423	1	0	0	0	1	0	0	1	1	0	0	1	0	2	1	0	0	0	2	0	154	1	0	0	165
OTU_424	uncultured ruminococcus sp. ;k__bacteria;p__firmicutes;c__clostridia;o__clostridiales;f__ruminococcaceae;g__ruminococcus;s__ruminococcus spp.;superkingdom__bacteria	0.83739	Bacteria	1	Firmicutes	0.96	Clostridia	0.96	Clostridiales	0.95	Catabacteriaceae	0.4	Catabacter	0.4	OTU_424	0	123	0	0	1	0	0	1	0	0	0	0	0	0	8	0	0	0	0	0	0	0	0	1	134
OTU_425	clostridium sp. bs_1 ;k__bacteria;p__firmicutes;c__clostridia;o__clostridiales;f__clostridiaceae;g__clostridium;s__clostridium sp.;superkingdom__bacteria	0.90447	Bacteria	1	Firmicutes	1	Clostridia	1	Clostridiales	1	Ruminococcaceae	0.98	Acetanaerobacterium	0.27	OTU_425	0	0	19	0	0	2	0	0	0	0	2	30	0	0	0	2	0	96	1	1	0	1	1	0	155
OTU_426	clostridium sp. enrichment culture clone vanctr93 ;k__bacteria;p__firmicutes;c__clostridia;o__clostridiales;f__clostridiaceae;g__clostridium;s__clostridium sp.;superkingdom__bacteria	0.88056	Bacteria	1	Firmicutes	0.98	Clostridia	0.97	Clostridiales	0.96	Christensenellaceae	0.22	Christensenella	0.22	OTU_426	0	0	0	0	73	0	4	2	1	9	0	2	18	8	0	6	1	0	12	0	16	0	1	7	160
OTU_427	eu768414.1 pervasive effects antibiotic on human gut microbiota deep sequencing fecal clone c5_112 ;k__bacteria;p__bacteroidetes;c__bacteroidia;o__bacteroidales;f__porphyromonadaceae;g__parabacteroides;s__parabacteroides distasonis;superkingdom__bacteria;superphylum__bacteroidetes/chlorobi group	0.99206	Bacteria	1	Bacteroidetes	1	Bacteroidia	1	Bacteroidales	1	Porphyromonadaceae	1	Parabacteroides	1	OTU_427	0	1	0	0	1	1	1	2	0	1	0	2	0	0	0	0	0	0	1	0	0	1	150	0	161
OTU_428	lachnobacterium sp. wal 14165 ;k__bacteria;p__firmicutes;c__clostridia;o__clostridiales;f__lachnospiraceae;g__lachnobacterium;s__lachnobacterium sp.;superkingdom__bacteria	0.95409	Bacteria	1	Firmicutes	1	Clostridia	1	Clostridiales	1	Lachnospiraceae	1	Roseburia	0.7	OTU_428	0	0	4	3	1	0	0	0	0	1	0	0	0	1	0	0	6	128	0	0	0	0	0	0	144
OTU_429	eu887823.1 clostridium metallolevans str. sn16 ;k__bacteria;p__firmicutes;c__clostridia;o__clostridiales;f__clostridiaceae;g__clostridium;s__clostridium metallolevans;superkingdom__bacteria	0.96602	Bacteria	1	Firmicutes	1	Clostridia	1	Clostridiales	1	Peptostreptococcaceae	1	Terrisporobacter	0.98	OTU_429	0	1	0	1	60	32	0	6	0	0	4	1	0	2	1	3	1	0	0	0	10	11	2	20	155
OTU_430	eu764849.1 pervasive effects antibiotic on human gut microbiota deep sequencing fecal clone b2_268 ;k__bacteria;p__bacteroidetes;c__bacteroidia;o__bacteroidales;f__bacteroidaceae;g__bacteroides;s__bacteroides uniformis;superkingdom__bacteria;superphylum__bacteroidetes/chlorobi group	0.87378	Bacteria	1	Bacteroidetes	1	Bacteroidia	0.96	Bacteroidales	0.96	Porphyromonadaceae	0.29	Tannerella	0.21	OTU_430	1	2	1	0	20	0	14	76	8	2	29	7	66	7	45	107	5	4	1	3	180	3	5	10	596
OTU_431	uncultured turicibacter sp. ;k__bacteria;p__firmicutes;c__erysipelotrichia;o__erysipelotrichales;f__erysipelotrichaceae;g__turicibacter;s__turicibacter spp.;superkingdom__bacteria	0.80882	Bacteria	0.99	Firmicutes	0.79	Erysipelotrichia	0.54	Erysipelotrichales	0.54	Erysipelotrichaceae	0.54	Holdemanella	0.52	OTU_431	0	0	0	0	0	0	0	0	0	0	0	0	1	0	0	0	0	0	71	0	0	56	1	0	129
OTU_432	faecalibacterium prausnitzii ;k__bacteria;p__firmicutes;c__clostridia;o__clostridiales;f__ruminococcaceae;g__faecalibacterium;s__faecalibacterium prausnitzii;superkingdom__bacteria	0.92813	Bacteria	1	Firmicutes	1	Clostridia	1	Clostridiales	1	Ruminococcaceae	0.99	Faecalibacterium	0.76	OTU_432	1	0	8	1	2	1	1	0	0	16	6	0	0	1	0	0	24	0	0	1	74	0	0	0	136
OTU_433	eu768507.1 pervasive effects antibiotic on human gut microbiota deep sequencing fecal clone c5_755 ;k__bacteria;p__bacteroidetes;c__bacteroidia;o__bacteroidales;f__porphyromonadaceae;g__parabacteroides;s__parabacteroides distasonis;superkingdom__bacteria;superphylum__bacteroidetes/chlorobi group	0.94642	Bacteria	1	Bacteroidetes	1	Bacteroidia	1	Bacteroidales	1	Porphyromonadaceae	1	Parabacteroides	1	OTU_433	0	0	1	0	0	0	1	1	0	0	1	0	0	0	0	0	1	0	1	0	0	15	120	0	141
OTU_434	uncultured verrucomicrobium sp. ;k__bacteria;p__verrucomicrobia;c__verrucomicrobiae;o__verrucomicrobiales;f__verrucomicrobiaceae;g__verrucomicrobium;s__verrucomicrobium spp.;superkingdom__bacteria;superphylum__chlamydiae/verrucomicrobia group	0.84482	Bacteria	1	Verrucomicrobia	1	Opitutae	0.89	Puniceicoccales	0.84	Puniceicoccaceae	0.84	Puniceicoccus	0.51	OTU_434	0	1	0	0	2	7	0	0	1	58	0	0	0	0	0	0	0	0	2	1	37	0	19	0	128
OTU_435	clostridium ramosum ;k__bacteria;p__firmicutes;c__erysipelotrichia;o__erysipelotrichales;f__erysipelotrichaceae;g__erysipelatoclostridium;s__clostridium ramosum;superkingdom__bacteria	0.90277	Bacteria	1	Firmicutes	1	Erysipelotrichia	1	Erysipelotrichales	1	Erysipelotrichaceae	1	Coprobacillus	0.59	OTU_435	0	129	0	0	0	0	0	1	0	0	0	1	0	0	1	0	0	1	0	0	0	0	0	0	133
OTU_436	ay049713.1 victivallis vadensis str. cello ;k__bacteria;p__lentisphaerae;c__lentisphaeria;o__victivallales;f__victivallaceae;g__victivallis;s__victivallis vadensis;superkingdom__bacteria;superphylum__chlamydiae/verrucomicrobia group	0.88959	Bacteria	1	Lentisphaerae	1	Lentisphaeria	1	Victivallales	1	Victivallaceae	1	Victivallis	1	OTU_436	0	0	0	0	50	54	0	0	0	2	0	1	0	0	1	0	0	0	0	0	13	1	5	2	129
OTU_437	dq804244.1 human fecal clone rl187_aah70g07 ;k__bacteria;p__firmicutes;c__clostridia;o__clostridiales;f__lachnospiraceae;g__blautia;s__blautia producta;superkingdom__bacteria	0.8994	Bacteria	1	Firmicutes	1	Clostridia	1	Clostridiales	1	Lachnospiraceae	1	Lachnospiracea_incertae_sedis	0.65	OTU_437	0	0	0	1	1	0	0	0	0	0	1	0	0	0	115	0	1	0	0	0	1	13	7	1	141
OTU_438	desulfitobacterium sp. pr ;k__bacteria;p__firmicutes;c__clostridia;o__clostridiales;f__peptococcaceae;g__desulfitobacterium;s__desulfitobacterium sp.;superkingdom__bacteria	0.8487	Bacteria	1	Firmicutes	0.95	Clostridia	0.63	Clostridiales	0.63	Lachnospiraceae	0.33	Lachnobacterium	0.31	OTU_438	0	0	0	0	0	0	0	0	0	0	0	0	1	0	0	0	1	0	65	54	5	0	0	1	127
OTU_439	uncultured anaerofilum sp. ;k__bacteria;p__firmicutes;c__clostridia;o__clostridiales;f__ruminococcaceae;g__anaerofilum;s__anaerofilum spp.;superkingdom__bacteria	0.91683	Bacteria	1	Firmicutes	1	Clostridia	1	Clostridiales	1	Ruminococcaceae	0.99	Anaerofilum	0.9	OTU_439	1	0	0	0	0	0	0	0	0	1	0	0	0	0	13	0	12	0	81	0	2	5	0	1	116
OTU_440	blautia sp. canine oral taxon 337 ;k__bacteria;p__firmicutes;c__clostridia;o__clostridiales;f__lachnospiraceae;g__blautia;s__blautia sp.;superkingdom__bacteria	0.92	Bacteria	1	Firmicutes	1	Clostridia	1	Clostridiales	1	Lachnospiraceae	0.97	Lachnospiracea_incertae_sedis	0.63	OTU_440	0	0	0	0	0	0	1	1	0	0	0	0	0	24	3	96	0	1	0	0	0	0	0	0	126
OTU_441	uncultured catabacter sp. ;k__bacteria;p__firmicutes;c__clostridia;o__clostridiales;f__catabacteriaceae;g__catabacter;s__catabacter spp.;superkingdom__bacteria	0.86546	Bacteria	1	Firmicutes	1	Clostridia	0.99	Clostridiales	0.99	Catabacteriaceae	0.41	Catabacter	0.41	OTU_441	0	0	0	0	0	0	0	0	1	0	0	1	0	0	7	0	1	0	119	0	0	0	0	6	135
OTU_442	uncultured streptococcus sp. ;k__bacteria;p__firmicutes;c__bacilli;o__lactobacillales;f__streptococcaceae;g__streptococcus;s__streptococcus spp.;superkingdom__bacteria	0.8131	Bacteria	1	Firmicutes	0.88	Erysipelotrichia	0.59	Erysipelotrichales	0.59	Erysipelotrichaceae	0.59	Turicibacter	0.26	OTU_442	0	0	1	4	3	13	79	0	0	8	2	0	1	7	0	0	3	0	6	0	0	0	0	0	127
OTU_443	uncultured bacteroides sp. ;k__bacteria;p__bacteroidetes;c__bacteroidia;o__bacteroidales;f__bacteroidaceae;g__bacteroides;s__bacteroides spp.;superkingdom__bacteria;superphylum__bacteroidetes/chlorobi group	0.89662	Bacteria	1	Firmicutes	0.98	Clostridia	0.98	Clostridiales	0.98	Ruminococcaceae	0.9	Pseudoflavonifractor	0.14	OTU_443	0	0	0	0	0	0	0	0	0	1	0	1	0	0	0	1	125	8	0	0	0	0	0	0	136
OTU_444	bacteroides sp. tilapia8 ;k__bacteria;p__bacteroidetes;c__bacteroidia;o__bacteroidales;f__bacteroidaceae;g__bacteroides;s__bacteroides sp.;superkingdom__bacteria;superphylum__bacteroidetes/chlorobi group	0.94695	Bacteria	1	Bacteroidetes	1	Bacteroidia	1	Bacteroidales	1	Porphyromonadaceae	0.86	Paludibacter	0.56	OTU_444	0	0	0	0	0	0	0	0	0	1	0	1	0	0	0	0	0	0	128	0	0	0	0	1	131
OTU_445	eu381504.1 rumen eubacterial implicates bacteroidetes major particulate phylum rumen liquid phase fistulated holstein heifer clone l3a_d04 ;k__bacteria;p__firmicutes;c__clostridia;o__clostridiales;f__ruminococcaceae;g__ruminococcus;s__ruminococcus flavefaciens;superkingdom__bacteria	0.90663	Bacteria	1	Firmicutes	1	Clostridia	1	Clostridiales	1	Ruminococcaceae	0.99	Ruminococcus	0.89	OTU_445	0	0	0	0	4	3	4	2	0	0	27	0	9	30	20	14	5	0	0	0	4	0	1	1	124
OTU_446	clostridium sp. enrichment culture clone vanctr97 ;k__bacteria;p__firmicutes;c__clostridia;o__clostridiales;f__clostridiaceae;g__clostridium;s__clostridium sp.;superkingdom__bacteria	0.8707	Bacteria	1	Firmicutes	0.98	Clostridia	0.98	Clostridiales	0.98	Clostridiaceae 4	0.34	Geosporobacter	0.2	OTU_446	0	1	58	0	10	4	0	0	0	2	4	0	0	0	0	0	38	0	3	0	0	0	6	3	129
OTU_447	nz_aaxg02000048.1 bacteroides capillosus str. atcc 29799 ;k__bacteria;p__firmicutes;c__clostridia;o__clostridiales;f__clostridiales;g__pseudoflavonifractor;s__bacteroides capillosus;superkingdom__bacteria	0.91269	Bacteria	1	Firmicutes	1	Clostridia	1	Clostridiales	1	Ruminococcaceae	1	Pseudoflavonifractor	0.57	OTU_447	0	0	0	0	0	0	0	2	0	0	0	0	0	0	115	0	4	1	2	0	0	1	0	0	125
OTU_448	uncultured clostridium sp. ;k__bacteria;p__firmicutes;c__clostridia;o__clostridiales;f__clostridiaceae;g__clostridium;s__clostridium spp.;superkingdom__bacteria	0.88934	Bacteria	1	Firmicutes	1	Clostridia	1	Clostridiales	1	Lachnospiraceae	0.73	Anaerosporobacter	0.51	OTU_448	0	0	2	0	5	0	1	1	0	0	1	21	0	0	0	1	4	0	0	0	1	1	42	118	198
OTU_449	clostridium sp. yit 12070 ;k__bacteria;p__firmicutes;c__clostridia;o__clostridiales;f__clostridiaceae;g__clostridium;s__clostridium sp.;superkingdom__bacteria	0.875	Bacteria	1	Firmicutes	1	Clostridia	1	Clostridiales	1	Ruminococcaceae	1	Anaerotruncus	0.44	OTU_449	0	0	0	0	0	0	0	7	0	0	0	1	1	0	5	0	0	0	101	0	4	1	3	0	123
OTU_450	uncultured sedimentibacter sp. ;k__bacteria;p__firmicutes;c__clostridia;o__clostridiales;f__clostridiales family xi. incertae sedis;g__sedimentibacter;s__sedimentibacter spp.;superkingdom__bacteria	0.95923	Bacteria	1	Firmicutes	1	Clostridia	1	Clostridiales	1	Clostridiales_Incertae Sedis XI	0.76	Soehngenia	0.21	OTU_450	0	0	0	1	0	0	0	0	0	118	0	0	0	0	0	0	0	1	5	0	0	0	0	0	125
OTU_451	uncultured ethanoligenens sp. ;k__bacteria;p__firmicutes;c__clostridia;o__clostridiales;f__ruminococcaceae;g__ethanoligenens;s__ethanoligenens spp.;superkingdom__bacteria	0.88353	Bacteria	1	Firmicutes	1	Clostridia	1	Clostridiales	1	Ruminococcaceae	0.91	Anaerotruncus	0.24	OTU_451	0	0	30	4	1	4	13	1	0	1	3	68	24	17	2	1	1	0	0	0	0	0	0	0	170
OTU_452	clostridium sp. e2 ;k__bacteria;p__firmicutes;c__clostridia;o__clostridiales;f__clostridiaceae;g__clostridium;s__clostridium sp.;superkingdom__bacteria	0.96815	Bacteria	1	Firmicutes	1	Clostridia	1	Clostridiales	1	Peptostreptococcaceae	1	Romboutsia	0.94	OTU_452	0	1	0	2	0	0	2	46	0	0	0	0	0	0	37	0	0	0	4	70	28	4	0	7	201
OTU_453	uncultured anaerovorax sp. ;k__bacteria;p__firmicutes;c__clostridia;o__clostridiales;f__clostridiales family xiii. incertae sedis;g__anaerovorax;s__anaerovorax spp.;superkingdom__bacteria	0.91146	Bacteria	1	Firmicutes	1	Clostridia	1	Clostridiales	1	Clostridiales_Incertae Sedis XIII	0.98	Anaerovorax	0.98	OTU_453	0	2	0	0	3	3	0	0	1	16	4	0	1	2	0	0	0	0	23	1	64	0	6	8	134
OTU_454	sedimentibacter hongkongensis ;k__bacteria;p__firmicutes;c__clostridia;o__clostridiales;f__clostridiales family xi. incertae sedis;g__sedimentibacter;s__sedimentibacter hongkongensis;superkingdom__bacteria	0.90786	Bacteria	1	Firmicutes	1	Clostridia	1	Clostridiales	1	Peptoniphilaceae	0.39	Anaerosphaera	0.28	OTU_454	1	0	0	1	0	0	0	1	0	0	0	0	0	1	0	0	0	1	31	0	62	3	25	0	126
OTU_455	uncultured lautropia sp. ;k__bacteria;p__proteobacteria;c__betaproteobacteria;o__burkholderiales;f__burkholderiaceae;g__lautropia;s__lautropia spp.;superkingdom__bacteria	0.99204	Bacteria	1	Proteobacteria	1	Betaproteobacteria	1	Burkholderiales	1	Burkholderiaceae	1	Lautropia	1	OTU_455	0	0	0	1	0	0	0	0	125	0	0	0	0	0	0	0	0	0	1	0	0	0	0	0	127
OTU_456	eubacterium oxidoreducens ;k__bacteria;p__firmicutes;c__clostridia;o__clostridiales;f__eubacteriaceae;g__eubacterium;s__eubacterium oxidoreducens;superkingdom__bacteria	0.934	Bacteria	1	Firmicutes	1	Clostridia	1	Clostridiales	1	Lachnospiraceae	1	Lachnospiracea_incertae_sedis	0.38	OTU_456	0	3	0	1	13	1	20	0	0	121	11	47	22	47	0	8	1	0	2	0	1	0	0	8	306
OTU_457	sedimentibacter hongkongensis ;k__bacteria;p__firmicutes;c__clostridia;o__clostridiales;f__clostridiales family xi. incertae sedis;g__sedimentibacter;s__sedimentibacter hongkongensis;superkingdom__bacteria	0.89866	Bacteria	1	Firmicutes	1	Clostridia	0.97	Clostridiales	0.97	Clostridiales_Incertae Sedis XI	0.69	Soehngenia	0.23	OTU_457	0	1	2	1	0	0	0	0	0	3	0	1	0	1	9	1	0	0	220	0	0	0	0	1	240
OTU_458	dq804513.1 human fecal clone rl187_aao69b01 ;k__bacteria;p__firmicutes;c__clostridia;o__clostridiales;f__eubacteriaceae;g__eubacterium;s__eubacterium rectale;superkingdom__bacteria	0.90998	Bacteria	1	Firmicutes	1	Clostridia	1	Clostridiales	1	Lachnospiraceae	1	Butyrivibrio	0.36	OTU_458	0	0	0	0	1	0	0	0	0	69	0	1	0	0	0	0	0	0	11	39	0	0	3	1	125
OTU_459	uncultured sphingobacterium sp. ;k__bacteria;p__bacteroidetes;c__sphingobacteriia;o__sphingobacteriales;f__sphingobacteriaceae;g__sphingobacterium;s__sphingobacterium spp.;superkingdom__bacteria;superphylum__bacteroidetes/chlorobi group	0.85236	Bacteria	1	Bacteroidetes	1	Bacteroidia	0.99	Bacteroidales	0.99	Porphyromonadaceae	0.83	Paludibacter	0.47	OTU_459	0	0	16	4	7	20	11	1	0	3	63	5	1	54	0	6	0	0	1	0	0	1	0	0	193
OTU_460	ef399395.1 human fecal clone sjtu_f_15_33 ;k__bacteria;p__firmicutes;c__clostridia;o__clostridiales;f__lachnospiraceae;g__blautia;s__blautia producta;superkingdom__bacteria	0.99397	Bacteria	1	Firmicutes	1	Clostridia	1	Clostridiales	1	Lachnospiraceae	1	Blautia	0.93	OTU_460	0	73	0	0	0	0	0	0	0	0	0	2	0	0	0	0	3	61	0	0	0	0	1	0	140
OTU_461	uncultured bacteroides sp. ;k__bacteria;p__bacteroidetes;c__bacteroidia;o__bacteroidales;f__bacteroidaceae;g__bacteroides;s__bacteroides spp.;superkingdom__bacteria;superphylum__bacteroidetes/chlorobi group	0.91552	Bacteria	1	Bacteroidetes	1	Bacteroidia	1	Bacteroidales	1	Bacteroidaceae	0.99	Bacteroides	0.99	OTU_461	4	1	29	15	26	16	10	35	2	65	38	48	53	10	6	55	72	1	12	9	47	5	26	20	605
OTU_462	uncultured bacteroides sp. ;k__bacteria;p__bacteroidetes;c__bacteroidia;o__bacteroidales;f__bacteroidaceae;g__bacteroides;s__bacteroides spp.;superkingdom__bacteria;superphylum__bacteroidetes/chlorobi group	0.89863	Bacteria	1	Bacteroidetes	1	Bacteroidia	1	Bacteroidales	1	Bacteroidaceae	0.85	Bacteroides	0.85	OTU_462	0	1	9	23	14	12	11	7	0	45	64	10	13	41	0	5	11	2	14	0	11	1	56	25	375
OTU_463	gq016609.1 topographical and temporal human skin microbiome skin gluteal crease clone nbw823e07c1 ;k__bacteria;p__firmicutes;c__erysipelotrichia;o__erysipelotrichales;f__erysipelotrichaceae;g__erysipelatoclostridium;s__clostridium ramosum;superkingdom__bacteria	0.96023	Bacteria	1	Firmicutes	1	Erysipelotrichia	1	Erysipelotrichales	1	Erysipelotrichaceae	1	Clostridium XVIII	1	OTU_463	0	166	0	1	0	0	0	2	0	0	0	1	0	0	1	0	0	0	0	0	0	0	1	0	172
OTU_464	uncultured sphingobacterium sp. ;k__bacteria;p__bacteroidetes;c__sphingobacteriia;o__sphingobacteriales;f__sphingobacteriaceae;g__sphingobacterium;s__sphingobacterium spp.;superkingdom__bacteria;superphylum__bacteroidetes/chlorobi group	0.90019	Bacteria	1	Bacteroidetes	1	Bacteroidia	1	Bacteroidales	1	Porphyromonadaceae	0.89	Paludibacter	0.73	OTU_464	6	1	17	7	26	56	79	18	1	59	38	71	108	74	66	63	38	0	4	6	10	2	18	62	830
OTU_465	bacteroides sp. c13eg153 ;k__bacteria;p__bacteroidetes;c__bacteroidia;o__bacteroidales;f__bacteroidaceae;g__bacteroides;s__bacteroides sp.;superkingdom__bacteria;superphylum__bacteroidetes/chlorobi group	0.91141	Bacteria	1	Bacteroidetes	1	Bacteroidia	1	Bacteroidales	1	Bacteroidaceae	0.96	Bacteroides	0.96	OTU_465	0	0	0	0	2	0	1	0	0	149	0	3	18	8	8	1	6	0	2	0	9	36	14	8	265
OTU_466	clostridium sp. sl_2013_71 ;k__bacteria;p__firmicutes;c__clostridia;o__clostridiales;f__clostridiaceae;g__clostridium;s__clostridium sp.;superkingdom__bacteria	0.898	Bacteria	1	Firmicutes	1	Clostridia	1	Clostridiales	1	Ruminococcaceae	0.99	Clostridium IV	0.42	OTU_466	0	0	0	0	0	0	0	2	0	0	0	0	0	0	0	0	47	0	0	10	1	0	0	55	115
OTU_467	ay049713.1 victivallis vadensis str. cello ;k__bacteria;p__lentisphaerae;c__lentisphaeria;o__victivallales;f__victivallaceae;g__victivallis;s__victivallis vadensis;superkingdom__bacteria;superphylum__chlamydiae/verrucomicrobia group	0.8924	Bacteria	1	Lentisphaerae	1	Lentisphaeria	1	Victivallales	1	Victivallaceae	1	Victivallis	1	OTU_467	0	0	1	0	0	0	0	0	0	0	0	0	0	0	0	0	0	0	102	0	0	0	13	0	116
OTU_468	uncultured bacillus sp. ;k__bacteria;p__firmicutes;c__bacilli;o__bacillales;f__bacillaceae;g__bacillus;s__bacillus spp.;superkingdom__bacteria	0.86004	Bacteria	1	Firmicutes	0.94	Clostridia	0.94	Clostridiales	0.94	Christensenellaceae	0.31	Christensenella	0.31	OTU_468	1	0	2	0	1	5	5	0	0	16	7	1	0	10	0	0	30	0	33	0	2	0	1	1	115
OTU_469	eubacterium oxidoreducens ;k__bacteria;p__firmicutes;c__clostridia;o__clostridiales;f__eubacteriaceae;g__eubacterium;s__eubacterium oxidoreducens;superkingdom__bacteria	0.93	Bacteria	1	Firmicutes	1	Clostridia	1	Clostridiales	1	Lachnospiraceae	1	Lachnospiracea_incertae_sedis	0.51	OTU_469	0	0	0	0	1	1	1	28	0	1	2	0	0	3	2	0	30	41	1	0	1	1	3	7	123
OTU_470	uncultured bacteroides sp. ;k__bacteria;p__bacteroidetes;c__bacteroidia;o__bacteroidales;f__bacteroidaceae;g__bacteroides;s__bacteroides spp.;superkingdom__bacteria;superphylum__bacteroidetes/chlorobi group	0.92367	Bacteria	1	Bacteroidetes	1	Bacteroidia	1	Bacteroidales	1	Bacteroidaceae	1	Bacteroides	1	OTU_470	1	0	4	5	12	6	23	3	1	19	8	54	25	7	69	49	39	0	18	2	3	77	262	4	691
OTU_471	bacteroides sp. tilapia1 ;k__bacteria;p__bacteroidetes;c__bacteroidia;o__bacteroidales;f__bacteroidaceae;g__bacteroides;s__bacteroides sp.;superkingdom__bacteria;superphylum__bacteroidetes/chlorobi group	0.93083	Bacteria	1	Bacteroidetes	1	Bacteroidia	1	Bacteroidales	1	Rikenellaceae	0.59	Mucinivorans	0.51	OTU_471	0	0	0	0	0	0	0	0	0	0	0	0	0	0	0	0	0	0	144	0	0	1	0	0	145
OTU_472	clostridium sp. sl_2013_71 ;k__bacteria;p__firmicutes;c__clostridia;o__clostridiales;f__clostridiaceae;g__clostridium;s__clostridium sp.;superkingdom__bacteria	0.91375	Bacteria	1	Firmicutes	1	Clostridia	1	Clostridiales	1	Ruminococcaceae	0.99	Clostridium IV	0.56	OTU_472	0	0	0	1	0	0	0	0	0	0	0	0	0	0	0	0	0	111	0	0	0	0	0	0	112
OTU_473	aj312385.1 roseburia intestinalis str. l1_82 ;k__bacteria;p__firmicutes;c__clostridia;o__clostridiales;f__lachnospiraceae;g__roseburia;s__roseburia intestinalis;superkingdom__bacteria	0.946	Bacteria	1	Firmicutes	1	Clostridia	1	Clostridiales	1	Lachnospiraceae	1	Roseburia	0.81	OTU_473	0	0	6	1	2	0	0	0	0	3	7	0	1	0	1	0	2	122	0	0	0	0	0	0	145
OTU_474	uncultured cellulosilyticum sp. ;k__bacteria;p__firmicutes;c__clostridia;o__clostridiales;f__lachnospiraceae;g__cellulosilyticum;s__cellulosilyticum spp.;superkingdom__bacteria	0.94855	Bacteria	1	Firmicutes	1	Clostridia	1	Clostridiales	1	Lachnospiraceae	0.97	Cellulosilyticum	0.97	OTU_474	0	0	1	0	0	0	0	0	0	0	0	0	0	0	0	0	0	0	0	0	0	97	21	1	120
OTU_475	clostridium sp. ;k__bacteria;p__firmicutes;c__clostridia;o__clostridiales;f__clostridiaceae;g__clostridium;s__clostridium sp.;superkingdom__bacteria	0.9065	Bacteria	1	Firmicutes	0.99	Clostridia	0.96	Clostridiales	0.96	Ruminococcaceae	0.94	Acetanaerobacterium	0.22	OTU_475	0	2	1	32	36	42	236	7	2	22	44	298	90	141	22	35	13	234	4	0	13	1	4	6	1285
OTU_476	cellulosilyticum lentocellum dsm 5427 ;k__bacteria;p__firmicutes;c__clostridia;o__clostridiales;f__lachnospiraceae;g__cellulosilyticum;s__cellulosilyticum lentocellum;superkingdom__bacteria	0.99178	Bacteria	1	Firmicutes	1	Clostridia	1	Clostridiales	1	Lachnospiraceae	1	Cellulosilyticum	1	OTU_476	0	107	0	0	0	0	0	0	0	0	0	1	0	0	4	1	0	0	0	0	0	0	0	0	113
OTU_477	uncultured corynebacterium sp. ;k__bacteria;p__actinobacteria;c__actinobacteria;o__actinomycetales;f__corynebacteriaceae;g__corynebacterium;s__corynebacterium spp.;superkingdom__bacteria;subclass actinobacteridae;suborder__corynebacterineae	0.97938	Bacteria	1	Actinobacteria	1	Actinobacteria	1	Actinomycetales	1	Corynebacteriaceae	1	Corynebacterium	1	OTU_477	0	0	0	0	0	1	0	0	114	0	0	0	0	1	0	0	0	0	0	0	0	0	0	1	117
OTU_478	bacteroides sp. tilapia8 ;k__bacteria;p__bacteroidetes;c__bacteroidia;o__bacteroidales;f__bacteroidaceae;g__bacteroides;s__bacteroides sp.;superkingdom__bacteria;superphylum__bacteroidetes/chlorobi group	0.86417	Bacteria	1	Bacteroidetes	1	Bacteroidia	0.9	Bacteroidales	0.9	Porphyromonadaceae	0.83	Paludibacter	0.46	OTU_478	0	0	0	0	0	0	0	1	0	4	0	0	1	0	0	0	0	0	112	0	0	0	0	1	119
OTU_479	uncultured bacteroides sp. ;k__bacteria;p__bacteroidetes;c__bacteroidia;o__bacteroidales;f__bacteroidaceae;g__bacteroides;s__bacteroides spp.;superkingdom__bacteria;superphylum__bacteroidetes/chlorobi group	0.92172	Bacteria	1	Bacteroidetes	1	Bacteroidia	1	Bacteroidales	1	Bacteroidaceae	1	Bacteroides	1	OTU_479	7	0	5	12	22	23	45	37	0	142	256	532	14	131	5	323	149	5	6	0	3	0	3	2	1722
OTU_480	uncultured sporobacter sp. ;k__bacteria;p__firmicutes;c__clostridia;o__clostridiales;f__ruminococcaceae;g__sporobacter;s__sporobacter spp.;superkingdom__bacteria	0.88295	Bacteria	1	Firmicutes	1	Clostridia	1	Clostridiales	1	Ruminococcaceae	0.98	Oscillibacter	0.27	OTU_480	0	0	0	0	1	0	0	2	0	0	0	0	3	0	115	0	0	0	0	0	0	0	0	0	121
OTU_481	clostridium herbivorans ;k__bacteria;p__firmicutes;c__clostridia;o__clostridiales;f__lachnospiraceae;g__lachnoclostridium;s__clostridium herbivorans;superkingdom__bacteria	0.92783	Bacteria	1	Firmicutes	1	Clostridia	1	Clostridiales	1	Lachnospiraceae	1	Clostridium XlVa	0.55	OTU_481	1	2	0	1	0	0	0	1	0	1	0	2	0	2	10	0	0	0	1	0	0	165	13	1	200
OTU_482	x76164.1 clostridium longisporum str. dsm 8431 ;k__bacteria;p__firmicutes;c__clostridia;o__clostridiales;f__clostridiaceae;g__clostridium;s__clostridium longisporum;superkingdom__bacteria	0.98128	Bacteria	1	Firmicutes	1	Clostridia	1	Clostridiales	1	Clostridiaceae 1	1	Clostridium sensu stricto	0.9	OTU_482	0	22	3	1	146	12	5	0	0	13	59	0	21	24	1	4	27	1	22	1	0	0	1	1	364
OTU_483	ruminococcus sp. nk3a76 ;k__bacteria;p__firmicutes;c__clostridia;o__clostridiales;f__ruminococcaceae;g__ruminococcus;s__ruminococcus sp.;superkingdom__bacteria	0.85071	Bacteria	1	Firmicutes	0.9	Clostridia	0.9	Clostridiales	0.9	Ruminococcaceae	0.52	Anaerotruncus	0.15	OTU_483	0	0	0	0	1	2	0	0	1	0	1	0	0	0	0	0	1	0	97	0	3	0	1	0	107
OTU_484	dq804244.1 human fecal clone rl187_aah70g07 ;k__bacteria;p__firmicutes;c__clostridia;o__clostridiales;f__lachnospiraceae;g__blautia;s__blautia producta;superkingdom__bacteria	0.91235	Bacteria	1	Firmicutes	1	Clostridia	1	Clostridiales	1	Lachnospiraceae	0.99	Lachnospiracea_incertae_sedis	0.59	OTU_484	0	1	0	0	0	0	0	23	0	0	0	0	0	0	12	0	35	13	29	0	9	9	7	7	145
OTU_485	clostridium fallax ;k__bacteria;p__firmicutes;c__clostridia;o__clostridiales;f__clostridiaceae;g__clostridium;s__clostridium fallax;superkingdom__bacteria	0.93167	Bacteria	1	Firmicutes	1	Clostridia	1	Clostridiales	1	Clostridiaceae 1	0.99	Clostridium sensu stricto	0.71	OTU_485	0	0	0	0	1	1	24	1	0	27	1	9	9	22	1	2	4	0	6	0	11	0	2	3	124
OTU_486	eu266550.1 eubacterium siraeum str. 70/3 ;k__bacteria;p__firmicutes;c__clostridia;o__clostridiales;f__ruminococcaceae;g__ruminiclostridium;s__eubacterium siraeum;superkingdom__bacteria	0.91097	Bacteria	1	Firmicutes	0.98	Clostridia	0.98	Clostridiales	0.98	Ruminococcaceae	0.96	Clostridium IV	0.64	OTU_486	0	0	0	0	0	0	1	0	1	0	1	0	1	0	100	1	0	2	0	0	0	0	0	0	107
OTU_487	uncultured sphingobacterium sp. ;k__bacteria;p__bacteroidetes;c__sphingobacteriia;o__sphingobacteriales;f__sphingobacteriaceae;g__sphingobacterium;s__sphingobacterium spp.;superkingdom__bacteria;superphylum__bacteroidetes/chlorobi group	0.88085	Bacteria	1	Bacteroidetes	1	Bacteroidia	0.96	Bacteroidales	0.96	Porphyromonadaceae	0.81	Paludibacter	0.48	OTU_487	0	0	2	8	6	9	18	11	1	37	7	10	46	6	38	22	25	1	0	1	2	0	0	4	254
OTU_488	uncultured clostridium sp. ;k__bacteria;p__firmicutes;c__clostridia;o__clostridiales;f__clostridiaceae;g__clostridium;s__clostridium spp.;superkingdom__bacteria	0.8745	Bacteria	1	Firmicutes	1	Clostridia	1	Clostridiales	1	Lachnospiraceae	0.98	Mobilitalea	0.75	OTU_488	0	1	0	0	2	8	10	14	0	0	2	2	4	6	0	2	30	2	0	0	24	0	20	162	289
OTU_489	butyrivibrio crossotus ;k__bacteria;p__firmicutes;c__clostridia;o__clostridiales;f__lachnospiraceae;g__butyrivibrio;s__butyrivibrio crossotus;superkingdom__bacteria	0.9204	Bacteria	1	Firmicutes	1	Clostridia	1	Clostridiales	1	Ruminococcaceae	0.19	Acetivibrio	0.19	OTU_489	0	0	9	1	71	12	4	0	0	8	8	0	6	0	0	0	10	1	7	0	1	0	0	7	145
OTU_490	uncultured clostridium sp. ;k__bacteria;p__firmicutes;c__clostridia;o__clostridiales;f__clostridiaceae;g__clostridium;s__clostridium spp.;superkingdom__bacteria	0.92292	Bacteria	1	Firmicutes	1	Clostridia	1	Clostridiales	1	Lachnospiraceae	1	Clostridium XlVb	1	OTU_490	0	2	0	1	1	0	0	78	0	0	0	0	1	0	4	0	0	18	0	0	0	0	0	1	106
OTU_491	ab470345.1 parabacteroides gordonii str. jcm 15726 ms_3 ;k__bacteria;p__bacteroidetes;c__bacteroidia;o__bacteroidales;f__porphyromonadaceae;g__parabacteroides;s__parabacteroides gordonii;superkingdom__bacteria;superphylum__bacteroidetes/chlorobi group	0.8994	Bacteria	1	Bacteroidetes	1	Bacteroidia	1	Bacteroidales	1	Porphyromonadaceae	1	Macellibacteroides	0.22	OTU_491	0	0	2	1	0	0	0	0	0	0	1	1	1	0	0	0	1	0	0	0	0	16	30	135	188
OTU_492	thermomonas sp. roi27 ;k__bacteria;p__proteobacteria;c__gammaproteobacteria;o__xanthomonadales;f__xanthomonadaceae;g__thermomonas;s__thermomonas sp.;superkingdom__bacteria	0.9666	Bacteria	1	Proteobacteria	1	Gammaproteobacteria	1	Xanthomonadales	1	Xanthomonadaceae	1	Thermomonas	1	OTU_492	0	0	0	0	0	0	0	0	0	0	0	0	0	0	0	0	1	0	0	104	0	0	0	1	106
OTU_493	ay984391.1 human stool clone b293 ;k__bacteria;p__firmicutes;c__clostridia;o__clostridiales;f__lachnospiraceae;g__lachnoclostridium;s__clostridium bolteae;superkingdom__bacteria	0.96392	Bacteria	1	Firmicutes	1	Clostridia	1	Clostridiales	1	Lachnospiraceae	1	Clostridium XlVa	0.98	OTU_493	1	42	1	1	0	0	0	5	0	0	0	0	0	0	4	0	0	37	9	0	0	0	3	1	104
OTU_494	uncultured dysgonomonas sp. ;k__bacteria;p__bacteroidetes;c__bacteroidia;o__bacteroidales;f__porphyromonadaceae;g__dysgonomonas;s__dysgonomonas spp.;superkingdom__bacteria;superphylum__bacteroidetes/chlorobi group	0.8745	Bacteria	1	Bacteroidetes	1	Bacteroidia	0.85	Bacteroidales	0.85	Marinilabiliaceae	0.45	Natronoflexus	0.1	OTU_494	2	0	0	0	1	3	0	3	0	7	2	2	0	1	1	3	0	0	115	0	2	2	6	0	150
OTU_495	bacteroides sp. c13eg172 ;k__bacteria;p__bacteroidetes;c__bacteroidia;o__bacteroidales;f__bacteroidaceae;g__bacteroides;s__bacteroides sp.;superkingdom__bacteria;superphylum__bacteroidetes/chlorobi group	0.87058	Bacteria	1	Bacteroidetes	1	Bacteroidia	0.99	Bacteroidales	0.99	Prevotellaceae	0.65	Alloprevotella	0.46	OTU_495	0	0	0	1	0	0	1	1	0	0	1	0	0	0	0	0	0	1	114	0	0	0	0	0	119
OTU_496	uncultured acetanaerobacterium sp. ;k__bacteria;p__firmicutes;c__clostridia;o__clostridiales;f__ruminococcaceae;g__acetanaerobacterium;s__acetanaerobacterium spp.;superkingdom__bacteria	0.85242	Bacteria	1	Firmicutes	0.99	Clostridia	0.98	Clostridiales	0.98	Ruminococcaceae	0.96	Ethanoligenens	0.63	OTU_496	0	0	6	2	2	0	27	0	0	9	1	2	9	5	0	5	1	0	3	27	2	0	1	3	105
OTU_497	uncultured dysgonomonas sp. ;k__bacteria;p__bacteroidetes;c__bacteroidia;o__bacteroidales;f__porphyromonadaceae;g__dysgonomonas;s__dysgonomonas spp.;superkingdom__bacteria;superphylum__bacteroidetes/chlorobi group	0.87866	Bacteria	1	Bacteroidetes	1	Bacteroidia	0.99	Bacteroidales	0.99	Porphyromonadaceae	0.81	Paludibacter	0.45	OTU_497	1	3	2	3	2	2	3	15	0	325	20	1	2	16	37	0	95	2	104	0	8	7	340	91	1079
OTU_498	uncultured clostridium sp. ;k__bacteria;p__firmicutes;c__clostridia;o__clostridiales;f__clostridiaceae;g__clostridium;s__clostridium spp.;superkingdom__bacteria	0.96082	Bacteria	1	Firmicutes	1	Clostridia	1	Clostridiales	1	Lachnospiraceae	1	Clostridium XlVa	0.76	OTU_498	574	23	2020	478	1849	717	18	38	15	552	2355	126	31	13	18	208	98	16	132	705	93	7	234	400	10720
OTU_499	uncultured gloeobacter sp. ;k__bacteria;p__cyanobacteria;c__gloeobacteria;o__gloeobacterales;f__gloeobacterales;g__gloeobacter;s__gloeobacter spp.;superkingdom__bacteria	0.94033	Bacteria	1	Firmicutes	0.1	Clostridia	0.1	Clostridiales	0.1	Syntrophomonadaceae	0.05	Pelospora	0.05	OTU_499	0	0	0	0	0	0	0	1	0	1	0	0	0	0	0	0	9	0	85	0	3	0	1	1	101
OTU_500	sporanaerobacter sp. enrichment culture clone b12 ;k__bacteria;p__firmicutes;c__clostridia;o__clostridiales;f__clostridiales family xi. incertae sedis;g__sporanaerobacter;s__sporanaerobacter sp.;superkingdom__bacteria	0.91393	Bacteria	1	Firmicutes	1	Clostridia	1	Clostridiales	1	Ruminococcaceae	1	Ethanoligenens	0.75	OTU_500	1	97	0	0	0	0	0	0	0	0	0	0	0	1	0	0	0	1	1	0	0	1	0	0	102
OTU_501	saccharopolyspora rectivirgula ;k__bacteria;p__actinobacteria;c__actinobacteria;o__actinomycetales;f__pseudonocardiaceae;g__saccharopolyspora;s__saccharopolyspora rectivirgula;superkingdom__bacteria;subclass actinobacteridae;suborder__pseudonocardineae	0.9919	Bacteria	1	Actinobacteria	1	Actinobacteria	1	Actinomycetales	1	Pseudonocardiaceae	1	Saccharopolyspora	1	OTU_501	0	1	0	0	0	0	0	0	98	0	0	0	0	0	0	0	0	0	0	0	1	1	0	0	101
OTU_502	nz_acdh01000090.1 fusobacterium ulcerans str. atcc 49185 ;k__bacteria;p__fusobacteria;c__fusobacteriia;o__fusobacteriales;f__fusobacteriaceae;g__fusobacterium;s__fusobacterium ulcerans;superkingdom__bacteria	0.99578	Bacteria	1	Fusobacteria	1	Fusobacteriia	1	Fusobacteriales	1	Fusobacteriaceae	1	Fusobacterium	1	OTU_502	0	0	0	0	0	0	0	0	0	0	0	0	0	0	0	0	0	0	0	1	0	1	1	99	102
OTU_503	uncultured dysgonomonas sp. ;k__bacteria;p__bacteroidetes;c__bacteroidia;o__bacteroidales;f__porphyromonadaceae;g__dysgonomonas;s__dysgonomonas spp.;superkingdom__bacteria;superphylum__bacteroidetes/chlorobi group	0.87795	Bacteria	1	Bacteroidetes	1	Bacteroidia	0.95	Bacteroidales	0.95	Porphyromonadaceae	0.7	Paludibacter	0.48	OTU_503	0	1	0	0	5	1	8	5	0	100	37	1	4	20	3	1	9	0	4	0	2	0	0	6	207
OTU_504	clostridium sp. culture jar_15 ;k__bacteria;p__firmicutes;c__clostridia;o__clostridiales;f__clostridiaceae;g__clostridium;s__clostridium sp.;superkingdom__bacteria	0.88888	Bacteria	1	Firmicutes	0.99	Clostridia	0.99	Clostridiales	0.99	Ruminococcaceae	0.99	Clostridium IV	0.94	OTU_504	0	19	0	0	0	0	1	0	0	0	0	0	0	0	1	0	4	102	1	0	0	1	4	0	133
OTU_505	fj371255.1 feces adult twins and mothers ;k__bacteria;p__firmicutes;c__erysipelotrichia;o__erysipelotrichales;f__erysipelotrichaceae;g__holdemania;s__holdemania spp.;superkingdom__bacteria	0.87914	Bacteria	1	Bacteroidetes	0.63	Bacteroidia	0.63	Bacteroidales	0.63	Bacteroidaceae	0.63	Anaerorhabdus	0.63	OTU_505	1	95	0	1	0	0	0	0	0	0	0	0	0	0	0	0	0	0	0	0	0	0	0	1	98
OTU_506	ef413640.1 eubacterium sp. str. arc_2 ;k__bacteria;p__firmicutes;c__clostridia;o__clostridiales;f__eubacteriaceae;g__eubacterium;s__eubacterium limosum;superkingdom__bacteria	0.97575	Bacteria	1	Firmicutes	1	Clostridia	1	Clostridiales	1	Eubacteriaceae	1	Eubacterium	0.57	OTU_506	0	0	1	0	0	0	1	1	0	1	0	0	0	0	8	1	0	0	0	0	0	82	1	3	99
OTU_507	uncultured barnesiella sp. ;k__bacteria;p__bacteroidetes;c__bacteroidia;o__bacteroidales;f__porphyromonadaceae;g__barnesiella;s__barnesiella spp.;superkingdom__bacteria;superphylum__bacteroidetes/chlorobi group	0.85631	Bacteria	1	Bacteroidetes	1	Bacteroidia	1	Bacteroidales	1	Porphyromonadaceae	0.66	Falsiporphyromonas	0.27	OTU_507	1	2	24	14	8	7	36	20	1	14	3	52	29	8	4	39	102	3	4	1	3	1	3	2	381
OTU_508	dq799384.1 human fecal clone rl305aal85f04 ;k__bacteria;p__firmicutes;c__erysipelotrichia;o__erysipelotrichales;f__erysipelotrichaceae;g__holdemania;s__holdemania spp.;superkingdom__bacteria	0.88823	Bacteria	1	Bacteroidetes	0.57	Bacteroidia	0.57	Bacteroidales	0.57	Bacteroidaceae	0.57	Anaerorhabdus	0.57	OTU_508	0	0	0	0	0	0	0	0	0	0	0	0	0	0	96	0	0	0	1	0	0	0	2	0	99
OTU_509	clostridium sp. c40_2 ;k__bacteria;p__firmicutes;c__clostridia;o__clostridiales;f__clostridiaceae;g__clostridium;s__clostridium sp.;superkingdom__bacteria	0.83711	Bacteria	1	Firmicutes	0.98	Clostridia	0.98	Clostridiales	0.98	Catabacteriaceae	0.88	Catabacter	0.88	OTU_509	0	79	0	0	0	1	0	10	0	0	0	1	0	0	6	0	0	0	0	0	0	0	0	0	97
OTU_510	uncultured clostridium sp. ;k__bacteria;p__firmicutes;c__clostridia;o__clostridiales;f__clostridiaceae;g__clostridium;s__clostridium spp.;superkingdom__bacteria	0.97077	Bacteria	1	Firmicutes	1	Clostridia	1	Clostridiales	1	Clostridiaceae 1	1	Hathewaya	0.35	OTU_510	0	2	0	1	0	0	0	0	0	0	0	0	0	0	0	0	0	0	0	0	0	101	5	0	109
OTU_511	uncultured turicibacter sp. ;k__bacteria;p__firmicutes;c__erysipelotrichia;o__erysipelotrichales;f__erysipelotrichaceae;g__turicibacter;s__turicibacter spp.;superkingdom__bacteria	0.81602	Bacteria	0.98	Firmicutes	0.83	Erysipelotrichia	0.63	Erysipelotrichales	0.63	Erysipelotrichaceae	0.63	Holdemanella	0.59	OTU_511	0	0	0	2	0	36	0	0	0	0	0	0	1	0	0	54	0	0	0	1	0	0	0	3	97
OTU_512	uncultured dysgonomonas sp. ;k__bacteria;p__bacteroidetes;c__bacteroidia;o__bacteroidales;f__porphyromonadaceae;g__dysgonomonas;s__dysgonomonas spp.;superkingdom__bacteria;superphylum__bacteroidetes/chlorobi group	0.88385	Bacteria	1	Bacteroidetes	1	Bacteroidia	0.99	Bacteroidales	0.99	Porphyromonadaceae	0.88	Paludibacter	0.83	OTU_512	1	0	3	0	5	0	0	14	0	162	28	2	11	10	4	0	20	0	96	0	17	11	30	8	422
OTU_513	lactuca sativa ;k__viridiplantae;p__streptophyta;c__streptophyta;o__asterales;f__asteraceae;g__lactuca;s__lactuca sativa;superkingdom__eukaryota;subclass asterids;subfamily__cichorioideae;tribe__cichorieae;subtribe__lactucinae	0.98797	Bacteria	0.99	Proteobacteria	0.77	Alphaproteobacteria	0.39	Sphingomonadales	0.15	Sphingomonadaceae	0.12	Sandaracinobacter	0.05	OTU_513	0	138	0	0	0	0	0	0	0	0	0	0	0	0	0	0	1	0	0	0	0	0	0	0	139
OTU_514	odoribacter splanchnicus ;k__bacteria;p__bacteroidetes;c__bacteroidia;o__bacteroidales;f__porphyromonadaceae;g__odoribacter;s__odoribacter splanchnicus;superkingdom__bacteria;superphylum__bacteroidetes/chlorobi group	0.86247	Bacteria	1	Bacteroidetes	1	Bacteroidia	0.93	Bacteroidales	0.93	Porphyromonadaceae	0.83	Odoribacter	0.72	OTU_514	0	0	0	0	0	0	0	0	0	0	0	0	0	1	0	0	0	0	0	0	0	1	97	0	99
OTU_515	uncultured ethanoligenens sp. ;k__bacteria;p__firmicutes;c__clostridia;o__clostridiales;f__ruminococcaceae;g__ethanoligenens;s__ethanoligenens spp.;superkingdom__bacteria	0.894	Bacteria	1	Firmicutes	0.99	Clostridia	0.99	Clostridiales	0.99	Ruminococcaceae	0.91	Anaerotruncus	0.26	OTU_515	0	0	0	73	1	0	0	0	0	1	5	7	0	1	1	4	0	0	0	0	0	0	1	2	96
OTU_516	clostridium sp. cl_6 ;k__bacteria;p__firmicutes;c__clostridia;o__clostridiales;f__clostridiaceae;g__clostridium;s__clostridium sp.;superkingdom__bacteria	0.93139	Bacteria	1	Firmicutes	1	Clostridia	0.99	Clostridiales	0.99	Clostridiaceae 1	0.99	Clostridium sensu stricto	0.93	OTU_516	0	0	0	0	0	0	1	0	0	0	1	0	0	1	2	0	0	1	0	0	1	101	0	1	109
OTU_517	ef399189.1 human fecal clone sjtu_f_12_75 ;k__bacteria;p__firmicutes;c__clostridia;o__clostridiales;f__lachnospiraceae;g__anaerostipes;s__anaerostipes caccae;superkingdom__bacteria	0.94642	Bacteria	1	Firmicutes	1	Clostridia	1	Clostridiales	1	Lachnospiraceae	1	Anaerostipes	1	OTU_517	0	76	0	0	0	0	0	0	0	2	1	0	0	0	18	0	0	0	0	0	0	0	0	0	97
OTU_518	uncultured bacteroides sp. ;k__bacteria;p__bacteroidetes;c__bacteroidia;o__bacteroidales;f__bacteroidaceae;g__bacteroides;s__bacteroides spp.;superkingdom__bacteria;superphylum__bacteroidetes/chlorobi group	0.91124	Bacteria	1	Bacteroidetes	1	Bacteroidia	1	Bacteroidales	1	Bacteroidaceae	0.98	Bacteroides	0.98	OTU_518	0	2	6	8	6	9	21	6	0	40	6	32	65	30	121	13	71	0	7	2	9	1	2	2	459
OTU_519	eubacterium eligens atcc 27750 ;k__bacteria;p__firmicutes;c__clostridia;o__clostridiales;f__eubacteriaceae;g__eubacterium;s__[eubacterium] eligens;superkingdom__bacteria	0.948	Bacteria	1	Firmicutes	1	Clostridia	1	Clostridiales	1	Lachnospiraceae	1	Lachnospiracea_incertae_sedis	0.97	OTU_519	0	1	0	0	1	0	0	84	0	1	0	0	0	0	8	0	0	0	0	0	0	0	0	0	95
OTU_520	cellulosilyticum lentocellum dsm 5427 ;k__bacteria;p__firmicutes;c__clostridia;o__clostridiales;f__lachnospiraceae;g__cellulosilyticum;s__cellulosilyticum lentocellum;superkingdom__bacteria	0.95267	Bacteria	1	Firmicutes	1	Clostridia	1	Clostridiales	1	Lachnospiraceae	1	Cellulosilyticum	1	OTU_520	1	5	8	43	3	5	25	35	0	19	3	16	32	8	9	8	1	1	5	38	2	1	2	7	277
OTU_521	dq537517.1 pseudoalteromonas haloplanktis str. bsi20585 ;k__bacteria;p__proteobacteria;c__gammaproteobacteria;o__alteromonadales;f__pseudoalteromonadaceae;g__pseudoalteromonas;s__pseudoalteromonas haloplanktis;superkingdom__bacteria	0.99403	Bacteria	1	Proteobacteria	1	Gammaproteobacteria	1	Alteromonadales	1	Pseudoalteromonadaceae	1	Pseudoalteromonas	1	OTU_521	0	0	0	0	0	0	0	0	0	0	0	1	0	0	0	0	0	0	0	112	0	1	0	0	114
OTU_522	clostridium sp. yit 12070 ;k__bacteria;p__firmicutes;c__clostridia;o__clostridiales;f__clostridiaceae;g__clostridium;s__clostridium sp.;superkingdom__bacteria	0.90079	Bacteria	1	Firmicutes	1	Clostridia	1	Clostridiales	1	Ruminococcaceae	1	Clostridium IV	0.59	OTU_522	0	1	0	0	0	1	0	0	0	0	0	0	0	0	12	0	0	0	4	0	0	42	33	5	98
OTU_523	uncultured mesorhizobium sp. ;k__bacteria;p__proteobacteria;c__alphaproteobacteria;o__rhizobiales;f__phyllobacteriaceae;g__mesorhizobium;s__mesorhizobium spp.;superkingdom__bacteria	0.99111	Bacteria	1	Proteobacteria	1	Alphaproteobacteria	1	Rhizobiales	1	Rhizobiaceae	0.42	Ciceribacter	0.19	OTU_523	2	7	20	6	4	3	3	6	3858	4	2	2	2	2	5	3	2	5	3	4	16	4	7	6	3976
OTU_524	uncultured rikenella sp. ;k__bacteria;p__bacteroidetes;c__bacteroidia;o__bacteroidales;f__rikenellaceae;g__rikenella;s__rikenella spp.;superkingdom__bacteria;superphylum__bacteroidetes/chlorobi group	0.88339	Bacteria	1	Bacteroidetes	1	Bacteroidia	0.86	Bacteroidales	0.86	Rikenellaceae	0.78	Rikenella	0.34	OTU_524	0	32	0	0	0	0	0	51	0	0	0	0	1	0	6	0	1	0	0	0	0	0	0	0	91
OTU_525	cp000885.1 clostridium phytofermentans str. isdg ;k__bacteria;p__firmicutes;c__clostridia;o__clostridiales;f__lachnospiraceae;g__lachnoclostridium;s__clostridium phytofermentans;superkingdom__bacteria	0.86857	Bacteria	1	Firmicutes	1	Clostridia	1	Clostridiales	1	Lachnospiraceae	1	Anaerosporobacter	0.83	OTU_525	0	0	17	0	6	29	0	0	0	0	45	0	0	0	0	0	0	0	0	0	0	0	0	1	98
OTU_526	uncultured clostridium sp. ;k__bacteria;p__firmicutes;c__clostridia;o__clostridiales;f__clostridiaceae;g__clostridium;s__clostridium spp.;superkingdom__bacteria	0.96082	Bacteria	1	Firmicutes	1	Clostridia	1	Clostridiales	1	Clostridiaceae 1	1	Clostridium sensu stricto	0.83	OTU_526	0	4	46	119	43	27	15	10	2	3	67	87	7	8	0	53	8	0	0	28	12	6	28	161	734
OTU_527	bacteroides graminisolvens ;k__bacteria;p__bacteroidetes;c__bacteroidia;o__bacteroidales;f__bacteroidaceae;g__bacteroides;s__bacteroides graminisolvens;superkingdom__bacteria;superphylum__bacteroidetes/chlorobi group	0.90316	Bacteria	1	Bacteroidetes	1	Bacteroidia	1	Bacteroidales	1	Bacteroidaceae	0.98	Bacteroides	0.98	OTU_527	0	0	5	2	7	19	17	6	2	8	23	17	46	19	6	18	19	1	7	2	4	6	12	41	287
OTU_528	ef399590.1 human fecal clone sjtu_f_07_20 ;k__bacteria;p__firmicutes;c__clostridia;o__clostridiales;f__ruminococcaceae;g__ruminiclostridium;s__clostridium methylpentosum;superkingdom__bacteria	0.88577	Bacteria	1	Firmicutes	1	Clostridia	1	Clostridiales	1	Ruminococcaceae	1	Hydrogenoanaerobacterium	0.79	OTU_528	0	0	0	1	1	0	0	0	0	0	0	1	0	0	0	0	0	0	0	0	0	9	21	77	110
OTU_529	uncultured tannerella sp. ;k__bacteria;p__bacteroidetes;c__bacteroidia;o__bacteroidales;f__porphyromonadaceae;g__tannerella;s__tannerella spp.;superkingdom__bacteria;superphylum__bacteroidetes/chlorobi group	0.84696	Bacteria	1	Bacteroidetes	1	Bacteroidia	0.96	Bacteroidales	0.96	Porphyromonadaceae	0.77	Paludibacter	0.29	OTU_529	0	0	1	0	0	0	65	1	0	9	16	6	0	14	0	1	80	0	0	0	0	0	1	0	194
OTU_530	intestinimonas butyriciproducens ;k__bacteria;p__firmicutes;c__clostridia;o__clostridiales;f__clostridiales;g__intestinimonas;s__intestinimonas butyriciproducens;superkingdom__bacteria	0.93824	Bacteria	1	Firmicutes	1	Clostridia	1	Clostridiales	1	Ruminococcaceae	1	Intestinimonas	0.69	OTU_530	0	1	0	0	0	0	0	85	0	0	0	0	0	0	1	0	1	0	2	0	0	1	1	0	92
OTU_531	coraliomargarita akajimensis dsm 45221 ;k__bacteria;p__verrucomicrobia;c__opitutae;o__puniceicoccales;f__puniceicoccaceae;g__coraliomargarita;s__coraliomargarita akajimensis;superkingdom__bacteria;superphylum__chlamydiae/verrucomicrobia group	0.83653	Bacteria	1	Verrucomicrobia	1	Opitutae	0.97	Puniceicoccales	0.81	Puniceicoccaceae	0.81	Coraliomargarita	0.69	OTU_531	0	0	0	1	13	22	0	1	0	44	3	0	0	0	1	0	2	0	1	0	0	1	2	0	91
OTU_532	uncultured clostridium sp. ;k__bacteria;p__firmicutes;c__clostridia;o__clostridiales;f__clostridiaceae;g__clostridium;s__clostridium spp.;superkingdom__bacteria	0.94639	Bacteria	1	Firmicutes	1	Clostridia	1	Clostridiales	1	Clostridiaceae 1	1	Hathewaya	0.8	OTU_532	1	2	12	10	8	10	11	3	0	2	15	16	26	15	2	14	33	0	0	1	13	3	6	27	230
OTU_533	nz_abgd02000032.1 anaerotruncus colihominis str. dsm 17241 ;k__bacteria;p__firmicutes;c__clostridia;o__clostridiales;f__ruminococcaceae;g__anaerotruncus;s__anaerotruncus colihominis;superkingdom__bacteria	0.86706	Bacteria	1	Firmicutes	1	Clostridia	1	Clostridiales	1	Ruminococcaceae	1	Clostridium IV	0.79	OTU_533	0	0	2	1	1	0	2	47	0	3	2	3	5	8	0	8	0	4	0	0	0	0	0	22	108
OTU_534	uncultured dysgonomonas sp. ;k__bacteria;p__bacteroidetes;c__bacteroidia;o__bacteroidales;f__porphyromonadaceae;g__dysgonomonas;s__dysgonomonas spp.;superkingdom__bacteria;superphylum__bacteroidetes/chlorobi group	0.85127	Bacteria	1	Bacteroidetes	1	Bacteroidia	0.97	Bacteroidales	0.97	Porphyromonadaceae	0.94	Paludibacter	0.36	OTU_534	0	0	0	0	1	0	2	5	0	44	3	1	3	2	0	1	78	0	12	0	0	0	25	9	186
OTU_535	uncultured gloeobacter sp. ;k__bacteria;p__cyanobacteria;c__gloeobacteria;o__gloeobacterales;f__gloeobacterales;g__gloeobacter;s__gloeobacter spp.;superkingdom__bacteria	0.92906	Bacteria	1	Proteobacteria	0.68	Deltaproteobacteria	0.4	Desulfuromonadales	0.26	Geobacteraceae	0.26	Geopsychrobacter	0.26	OTU_535	0	0	1	0	1	0	0	0	0	1	0	0	0	1	0	0	2	0	70	0	0	0	14	1	91
OTU_536	clostridium sp. culture jar_15 ;k__bacteria;p__firmicutes;c__clostridia;o__clostridiales;f__clostridiaceae;g__clostridium;s__clostridium sp.;superkingdom__bacteria	0.88316	Bacteria	1	Firmicutes	1	Clostridia	1	Clostridiales	1	Ruminococcaceae	1	Clostridium IV	0.73	OTU_536	1	0	0	0	0	0	0	0	0	1	1	0	0	0	3	1	6	84	0	0	1	0	5	3	106
OTU_537	clostridium herbivorans ;k__bacteria;p__firmicutes;c__clostridia;o__clostridiales;f__lachnospiraceae;g__lachnoclostridium;s__clostridium herbivorans;superkingdom__bacteria	0.92415	Bacteria	1	Firmicutes	1	Clostridia	1	Clostridiales	1	Lachnospiraceae	0.99	Clostridium XlVa	0.45	OTU_537	0	1	1	5	78	57	2	70	0	5	248	10	7	9	2	5	9	339	8	3	0	0	3	19	881
OTU_538	ruminococcus sp. nk3a76 ;k__bacteria;p__firmicutes;c__clostridia;o__clostridiales;f__ruminococcaceae;g__ruminococcus;s__ruminococcus sp.;superkingdom__bacteria	0.88114	Bacteria	1	Firmicutes	0.94	Clostridia	0.94	Clostridiales	0.94	Ruminococcaceae	0.76	Clostridium IV	0.37	OTU_538	0	0	2	9	15	2	3	0	1	1	7	5	12	13	0	19	2	0	0	0	0	0	0	1	92
OTU_539	uncultured turicibacter sp. ;k__bacteria;p__firmicutes;c__erysipelotrichia;o__erysipelotrichales;f__erysipelotrichaceae;g__turicibacter;s__turicibacter spp.;superkingdom__bacteria	0.82427	Bacteria	0.98	Firmicutes	0.72	Erysipelotrichia	0.35	Erysipelotrichales	0.35	Erysipelotrichaceae	0.35	Holdemanella	0.25	OTU_539	0	0	0	0	0	0	0	0	0	0	0	0	0	0	0	0	0	0	86	0	0	0	0	0	86
OTU_540	uncultured bacteroides sp. ;k__bacteria;p__bacteroidetes;c__bacteroidia;o__bacteroidales;f__bacteroidaceae;g__bacteroides;s__bacteroides spp.;superkingdom__bacteria;superphylum__bacteroidetes/chlorobi group	0.90215	Bacteria	1	Bacteroidetes	1	Bacteroidia	1	Bacteroidales	1	Bacteroidaceae	0.71	Bacteroides	0.71	OTU_540	1	0	1	38	4	1	1	3	0	7	0	4	2	2	1	3	4	1	93	0	7	0	13	0	186
OTU_541	uncultured clostridium sp. ;k__bacteria;p__firmicutes;c__clostridia;o__clostridiales;f__clostridiaceae;g__clostridium;s__clostridium spp.;superkingdom__bacteria	0.91865	Bacteria	1	Firmicutes	0.99	Clostridia	0.98	Clostridiales	0.98	Clostridiaceae 1	0.9	Anaerobacter	0.29	OTU_541	1	0	0	2	0	0	8	0	0	7	1	28	13	37	0	5	1	0	0	0	0	0	0	2	105
OTU_542	eu728758.1 acidaminococcus sp. str. djf_rp55 ;k__bacteria;p__firmicutes;c__negativicutes;o__selenomonadales;f__acidaminococcaceae;g__acidaminococcus;s__acidaminococcus fermentans;superkingdom__bacteria	0.91554	Bacteria	1	Firmicutes	1	Negativicutes	1	Selenomonadales	1	Acidaminococcaceae	1	Phascolarctobacterium	0.8	OTU_542	0	0	0	1	1	1	0	0	0	1	0	0	0	0	0	0	2	0	75	0	2	0	1	3	87
OTU_543	cellulosilyticum lentocellum dsm 5427 ;k__bacteria;p__firmicutes;c__clostridia;o__clostridiales;f__lachnospiraceae;g__cellulosilyticum;s__cellulosilyticum lentocellum;superkingdom__bacteria	0.93839	Bacteria	1	Firmicutes	1	Clostridia	1	Clostridiales	1	Lachnospiraceae	0.99	Cellulosilyticum	0.98	OTU_543	0	0	4	0	4	6	0	6	1	0	12	2	1	3	0	1	2	0	1	12	2	7	40	41	145
OTU_544	clostridium sp. sl_2013_71 ;k__bacteria;p__firmicutes;c__clostridia;o__clostridiales;f__clostridiaceae;g__clostridium;s__clostridium sp.;superkingdom__bacteria	0.92622	Bacteria	1	Firmicutes	0.99	Clostridia	0.99	Clostridiales	0.99	Ruminococcaceae	0.97	Clostridium IV	0.49	OTU_544	0	0	0	0	1	0	0	0	0	0	0	0	0	0	0	0	0	72	8	0	0	4	0	0	85
OTU_545	paludibacter propionicigenes ;k__bacteria;p__bacteroidetes;c__bacteroidia;o__bacteroidales;f__porphyromonadaceae;g__paludibacter;s__paludibacter propionicigenes;superkingdom__bacteria;superphylum__bacteroidetes/chlorobi group	0.85009	Bacteria	1	Bacteroidetes	1	Bacteroidia	1	Bacteroidales	1	Porphyromonadaceae	0.98	Paludibacter	0.86	OTU_545	0	0	0	0	1	1	2	1	0	54	13	0	0	6	0	0	9	0	1	0	1	0	0	4	93
OTU_546	clostridium sp. yit 12070 ;k__bacteria;p__firmicutes;c__clostridia;o__clostridiales;f__clostridiaceae;g__clostridium;s__clostridium sp.;superkingdom__bacteria	0.90656	Bacteria	1	Firmicutes	1	Clostridia	1	Clostridiales	1	Ruminococcaceae	1	Clostridium IV	0.53	OTU_546	0	0	0	0	0	0	0	0	0	0	1	0	0	0	0	0	0	0	86	0	0	0	0	0	87
OTU_547	clostridium chauvoei ;k__bacteria;p__firmicutes;c__clostridia;o__clostridiales;f__clostridiaceae;g__clostridium;s__clostridium chauvoei;superkingdom__bacteria	0.92132	Bacteria	1	Firmicutes	1	Clostridia	1	Clostridiales	1	Clostridiaceae 1	1	Clostridium sensu stricto	0.56	OTU_547	0	1	1	2	1	1	1	0	0	1	1	0	0	1	217	1	41	1	1	0	1	31	30	37	370
OTU_548	uncultured barnesiella sp. ;k__bacteria;p__bacteroidetes;c__bacteroidia;o__bacteroidales;f__porphyromonadaceae;g__barnesiella;s__barnesiella spp.;superkingdom__bacteria;superphylum__bacteroidetes/chlorobi group	0.8677	Bacteria	1	Bacteroidetes	0.99	Bacteroidia	0.99	Bacteroidales	0.99	Porphyromonadaceae	0.75	Paludibacter	0.26	OTU_548	0	0	0	0	1	0	2	0	0	0	0	0	1	0	0	0	0	0	0	0	0	31	58	0	93
OTU_549	uncultured rikenella sp. ;k__bacteria;p__bacteroidetes;c__bacteroidia;o__bacteroidales;f__rikenellaceae;g__rikenella;s__rikenella spp.;superkingdom__bacteria;superphylum__bacteroidetes/chlorobi group	0.8639	Bacteria	1	Bacteroidetes	1	Bacteroidia	0.99	Bacteroidales	0.99	Rikenellaceae	0.83	Mucinivorans	0.47	OTU_549	0	0	0	0	1	0	0	0	0	2	0	1	0	0	1	0	0	0	103	0	0	0	2	2	112
OTU_550	clostridium sp. xb90 ;k__bacteria;p__firmicutes;c__clostridia;o__clostridiales;f__clostridiaceae;g__clostridium;s__clostridium sp.;superkingdom__bacteria	0.87983	Bacteria	1	Firmicutes	1	Clostridia	1	Clostridiales	1	Lachnospiraceae	0.99	Mobilitalea	0.97	OTU_550	0	0	0	0	5	0	1	0	2	0	3	0	0	3	0	0	1	1	1	0	12	0	18	24	71
OTU_551	bacteroides sartorii ;k__bacteria;p__bacteroidetes;c__bacteroidia;o__bacteroidales;f__bacteroidaceae;g__bacteroides;s__bacteroides sartorii;superkingdom__bacteria;superphylum__bacteroidetes/chlorobi group	0.90625	Bacteria	1	Bacteroidetes	1	Bacteroidia	0.99	Bacteroidales	0.99	Bacteroidaceae	0.98	Bacteroides	0.98	OTU_551	1	0	4	1	17	4	19	4	1	814	4	76	61	4	2	3	4	1	2	1	3	1	3	1	1031
OTU_552	uncultured clostridium sp. ;k__bacteria;p__firmicutes;c__clostridia;o__clostridiales;f__clostridiaceae;g__clostridium;s__clostridium spp.;superkingdom__bacteria	0.93647	Bacteria	1	Firmicutes	1	Clostridia	1	Clostridiales	1	Lachnospiraceae	0.98	Lachnospiracea_incertae_sedis	0.56	OTU_552	0	0	0	1	0	0	0	0	0	0	1	0	28	0	0	44	0	0	1	0	0	0	10	5	90
OTU_553	bacteroides sp. tilapia1 ;k__bacteria;p__bacteroidetes;c__bacteroidia;o__bacteroidales;f__bacteroidaceae;g__bacteroides;s__bacteroides sp.;superkingdom__bacteria;superphylum__bacteroidetes/chlorobi group	0.86363	Bacteria	1	Bacteroidetes	1	Bacteroidia	0.95	Bacteroidales	0.95	Marinilabiliaceae	0.49	Anaerophaga	0.24	OTU_553	0	1	0	0	2	0	1	0	1	2	0	1	0	2	0	0	0	0	78	0	0	0	0	1	89
OTU_554	faecalibacterium prausnitzii ;k__bacteria;p__firmicutes;c__clostridia;o__clostridiales;f__ruminococcaceae;g__faecalibacterium;s__faecalibacterium prausnitzii;superkingdom__bacteria	0.92813	Bacteria	1	Firmicutes	1	Clostridia	1	Clostridiales	1	Ruminococcaceae	1	Faecalibacterium	0.57	OTU_554	0	0	15	0	9	11	7	1	0	0	15	0	0	12	0	1	1	0	0	0	9	0	0	1	82
OTU_555	pelosinus defluvii ;k__bacteria;p__firmicutes;c__negativicutes;o__selenomonadales;f__veillonellaceae;g__pelosinus;s__pelosinus defluvii;superkingdom__bacteria	0.89635	Bacteria	1	Firmicutes	1	Negativicutes	1	Selenomonadales	1	Veillonellaceae	0.86	Anaerosinus	0.15	OTU_555	0	0	0	0	1	0	0	0	0	0	0	0	0	0	0	0	0	0	93	0	0	0	0	0	94
OTU_556	ab470345.1 parabacteroides gordonii str. jcm 15726 ms_3 ;k__bacteria;p__bacteroidetes;c__bacteroidia;o__bacteroidales;f__porphyromonadaceae;g__parabacteroides;s__parabacteroides gordonii;superkingdom__bacteria;superphylum__bacteroidetes/chlorobi group	0.90138	Bacteria	1	Bacteroidetes	1	Bacteroidia	1	Bacteroidales	1	Porphyromonadaceae	0.89	Macellibacteroides	0.51	OTU_556	0	0	0	0	0	0	0	0	0	3	0	0	1	0	0	2	1	0	1	1	0	2	39	251	301
OTU_557	anaerosporobacter mobilis ;k__bacteria;p__firmicutes;c__clostridia;o__clostridiales;f__clostridiaceae;g__anaerosporobacter;s__anaerosporobacter mobilis;superkingdom__bacteria	0.90039	Bacteria	1	Firmicutes	1	Clostridia	1	Clostridiales	1	Lachnospiraceae	0.98	Anaerosporobacter	0.66	OTU_557	1	0	0	0	3	2	1	8	0	2	1	0	0	1	0	9	8	8	0	0	58	0	11	1	114
OTU_558	ef404322.1 human fecal clone sjtu_c_08_35 ;k__bacteria;p__proteobacteria;c__deltaproteobacteria;o__desulfovibrionales;f__desulfovibrionaceae;g__bilophila;s__bilophila wadsworthia;superkingdom__bacteria;subphylum__delta/epsilon subdivisions	0.96124	Bacteria	1	Proteobacteria	1	Deltaproteobacteria	1	Desulfovibrionales	1	Desulfovibrionaceae	1	Bilophila	0.99	OTU_558	0	0	0	0	0	0	0	0	0	0	2	0	0	0	0	1	2	0	0	0	0	1	75	0	81
OTU_559	paludibacter sp. canine oral taxon 384 ;k__bacteria;p__bacteroidetes;c__bacteroidia;o__bacteroidales;f__porphyromonadaceae;g__paludibacter;s__paludibacter sp.;superkingdom__bacteria;superphylum__bacteroidetes/chlorobi group	0.85518	Bacteria	1	Bacteroidetes	1	Bacteroidia	1	Bacteroidales	1	Porphyromonadaceae	0.8	Paludibacter	0.32	OTU_559	0	1	1	24	3	10	41	0	1	97	61	0	3	59	1	2	59	2	0	0	3	0	1	47	416
OTU_560	clostridium sp. yit 12070 ;k__bacteria;p__firmicutes;c__clostridia;o__clostridiales;f__clostridiaceae;g__clostridium;s__clostridium sp.;superkingdom__bacteria	0.90457	Bacteria	1	Firmicutes	1	Clostridia	1	Clostridiales	1	Ruminococcaceae	0.99	Clostridium IV	0.43	OTU_560	0	0	0	0	1	0	0	1	0	2	0	2	1	0	13	1	18	1	19	0	2	6	9	5	81
OTU_561	uncultured ruminococcus sp. ;k__bacteria;p__firmicutes;c__clostridia;o__clostridiales;f__ruminococcaceae;g__ruminococcus;s__ruminococcus spp.;superkingdom__bacteria	0.84368	Bacteria	1	Firmicutes	0.74	Clostridia	0.74	Clostridiales	0.74	Ruminococcaceae	0.58	Anaerotruncus	0.26	OTU_561	0	0	0	0	2	3	3	0	0	40	4	0	3	0	2	0	11	0	10	0	2	2	0	0	82
OTU_562	clostridium sp. ;k__bacteria;p__firmicutes;c__clostridia;o__clostridiales;f__clostridiaceae;g__clostridium;s__clostridium sp.;superkingdom__bacteria	0.92177	Bacteria	1	Firmicutes	1	Clostridia	1	Clostridiales	1	Ruminococcaceae	0.99	Gemmiger	0.16	OTU_562	1	0	30	0	8	78	7	45	0	0	12	3	5	3	3	0	2	1	1	0	1	0	3	3	206
OTU_563	ab470343.1 parabacteroides gordonii str. jcm 15724 ms_1 ;k__bacteria;p__bacteroidetes;c__bacteroidia;o__bacteroidales;f__porphyromonadaceae;g__parabacteroides;s__parabacteroides gordonii;superkingdom__bacteria;superphylum__bacteroidetes/chlorobi group	0.85068	Bacteria	1	Bacteroidetes	1	Bacteroidia	1	Bacteroidales	1	Porphyromonadaceae	0.94	Paludibacter	0.52	OTU_563	0	0	0	0	1	0	0	0	0	1	1	0	1	0	1	1	0	0	0	0	0	23	88	0	117
OTU_564	paludibacter propionicigenes ;k__bacteria;p__bacteroidetes;c__bacteroidia;o__bacteroidales;f__porphyromonadaceae;g__paludibacter;s__paludibacter propionicigenes;superkingdom__bacteria;superphylum__bacteroidetes/chlorobi group	0.89525	Bacteria	1	Bacteroidetes	1	Bacteroidia	1	Bacteroidales	1	Porphyromonadaceae	0.97	Paludibacter	0.94	OTU_564	1	0	3	5	5	7	14	3	1	166	31	3	27	49	33	4	24	0	4	6	4	0	31	23	444
OTU_565	fj684604.1 synecology primary and secondary habitats escherichia coli o157:h7 fecal marc beef cattle feedlot animal #4228 pen 301 ;k__bacteria;p__firmicutes;c__clostridia;o__clostridiales;f__lachnospiraceae;g__roseburia;s__roseburia faecis;superkingdom__bacteria	0.96	Bacteria	1	Firmicutes	1	Clostridia	1	Clostridiales	1	Lachnospiraceae	1	Roseburia	0.46	OTU_565	0	0	0	0	0	0	0	0	0	0	0	0	0	2	0	0	0	78	12	0	0	0	0	0	92
OTU_566	fj676650.1 synecology primary and secondary habitats escherichia coli o157:h7 fecal marc beef cattle feedlot animal #4225 pen 301 ;k__bacteria;p__firmicutes;c__clostridia;o__clostridiales;f__clostridiaceae;g__clostridium;s__clostridium neonatale;superkingdom__bacteria	0.95445	Bacteria	1	Firmicutes	1	Clostridia	1	Clostridiales	1	Clostridiaceae 1	1	Clostridium sensu stricto	0.62	OTU_566	0	2	0	17	3	13	3	2	0	2	5	27	4	0	0	7	8	0	0	3	0	0	4	59	159
OTU_567	intestinimonas butyriciproducens ;k__bacteria;p__firmicutes;c__clostridia;o__clostridiales;f__clostridiales;g__intestinimonas;s__intestinimonas butyriciproducens;superkingdom__bacteria	0.84262	Bacteria	1	Firmicutes	0.88	Clostridia	0.86	Clostridiales	0.86	Ruminococcaceae	0.52	Papillibacter	0.18	OTU_567	0	1	28	0	1	1	0	1	0	0	35	0	0	1	1	1	6	0	1	1	0	0	0	1	79
OTU_568	ruminococcus sp. nk3a76 ;k__bacteria;p__firmicutes;c__clostridia;o__clostridiales;f__ruminococcaceae;g__ruminococcus;s__ruminococcus sp.;superkingdom__bacteria	0.875	Bacteria	1	Firmicutes	0.99	Clostridia	0.99	Clostridiales	0.99	Lachnospiraceae	0.53	Catonella	0.17	OTU_568	0	0	14	8	23	6	2	0	0	2	8	0	4	20	2	8	2	0	0	0	0	0	0	4	103
OTU_569	nz_aaxg02000048.1 bacteroides capillosus str. atcc 29799 ;k__bacteria;p__firmicutes;c__clostridia;o__clostridiales;f__clostridiales;g__pseudoflavonifractor;s__bacteroides capillosus;superkingdom__bacteria	0.92828	Bacteria	1	Firmicutes	1	Clostridia	1	Clostridiales	1	Ruminococcaceae	1	Flavonifractor	0.7	OTU_569	0	0	0	0	0	0	0	6	0	0	0	0	0	0	2	0	0	57	14	0	0	1	0	0	80
OTU_570	uncultured cellulosilyticum sp. ;k__bacteria;p__firmicutes;c__clostridia;o__clostridiales;f__lachnospiraceae;g__cellulosilyticum;s__cellulosilyticum spp.;superkingdom__bacteria	0.94855	Bacteria	1	Firmicutes	1	Clostridia	1	Clostridiales	1	Lachnospiraceae	0.99	Cellulosilyticum	0.98	OTU_570	0	0	0	0	0	0	0	0	0	0	0	0	0	0	0	0	0	0	0	0	0	83	1	0	84
OTU_571	bacteroides sp. tilapia8 ;k__bacteria;p__bacteroidetes;c__bacteroidia;o__bacteroidales;f__bacteroidaceae;g__bacteroides;s__bacteroides sp.;superkingdom__bacteria;superphylum__bacteroidetes/chlorobi group	0.86083	Bacteria	1	Bacteroidetes	1	Bacteroidia	0.95	Bacteroidales	0.95	Marinilabiliaceae	0.33	Anaerophaga	0.27	OTU_571	0	1	19	2	14	10	49	40	2	101	26	45	56	13	4	85	95	1	20	5	8	8	4	4	612
OTU_572	eubacterium oxidoreducens ;k__bacteria;p__firmicutes;c__clostridia;o__clostridiales;f__eubacteriaceae;g__eubacterium;s__eubacterium oxidoreducens;superkingdom__bacteria	0.92015	Bacteria	1	Firmicutes	1	Clostridia	1	Clostridiales	1	Lachnospiraceae	1	Lachnospiracea_incertae_sedis	0.77	OTU_572	0	0	0	0	0	0	0	0	0	0	1	0	0	0	100	0	0	0	0	0	0	0	0	0	101
OTU_573	anaeroplasma abactoclasticum ;k__bacteria;p__tenericutes;c__mollicutes;o__anaeroplasmatales;f__anaeroplasmataceae;g__anaeroplasma;s__anaeroplasma abactoclasticum;superkingdom__bacteria	0.8542	Bacteria	1	Tenericutes	1	Mollicutes	1	Anaeroplasmatales	0.72	Anaeroplasmataceae	0.72	Anaeroplasma	0.72	OTU_573	1	0	0	0	0	0	0	0	0	64	0	1	0	0	0	0	0	0	12	1	0	0	0	0	79
OTU_574	clostridium sp. 6_44 ;k__bacteria;p__firmicutes;c__clostridia;o__clostridiales;f__clostridiaceae;g__clostridium;s__clostridium sp.;superkingdom__bacteria	0.87326	Bacteria	1	Bacteroidetes	1	Flavobacteriia	0.85	Flavobacteriales	0.85	Flavobacteriaceae	0.75	Namhaeicola	0.22	OTU_574	0	0	0	0	6	3	0	1	0	64	10	0	0	0	0	1	1	0	3	1	1	1	6	0	98
OTU_575	uncultured anaerofilum sp. ;k__bacteria;p__firmicutes;c__clostridia;o__clostridiales;f__ruminococcaceae;g__anaerofilum;s__anaerofilum spp.;superkingdom__bacteria	0.86078	Bacteria	1	Firmicutes	0.99	Clostridia	0.99	Clostridiales	0.99	Ruminococcaceae	0.85	Faecalibacterium	0.31	OTU_575	1	0	0	0	0	0	0	0	0	0	0	0	0	0	0	0	49	2	1	0	0	9	10	4	76
OTU_576	clostridium sp. yit 12070 ;k__bacteria;p__firmicutes;c__clostridia;o__clostridiales;f__clostridiaceae;g__clostridium;s__clostridium sp.;superkingdom__bacteria	0.89021	Bacteria	1	Firmicutes	1	Clostridia	1	Clostridiales	1	Ruminococcaceae	1	Acetanaerobacterium	0.51	OTU_576	0	0	0	0	0	0	0	0	0	0	0	0	0	0	1	0	0	0	72	1	3	0	0	0	77
OTU_577	ruminococcus sp. nml 00_0124 ;k__bacteria;p__firmicutes;c__clostridia;o__clostridiales;f__ruminococcaceae;g__ruminococcus;s__ruminococcus sp.;superkingdom__bacteria	0.89484	Bacteria	1	Firmicutes	0.99	Clostridia	0.99	Clostridiales	0.99	Ruminococcaceae	0.97	Acetanaerobacterium	0.65	OTU_577	0	1	3	6	10	5	0	1	0	0	21	80	0	0	0	31	3	1	0	0	1	2	1	3	169
OTU_578	clostridium sp. strain z6 ;k__bacteria;p__firmicutes;c__clostridia;o__clostridiales;f__clostridiaceae;g__clostridium;s__clostridium sp.;superkingdom__bacteria	0.85769	Bacteria	1	Firmicutes	1	Clostridia	1	Clostridiales	1	Ruminococcaceae	1	Clostridium IV	0.56	OTU_578	0	0	0	1	5	1	3	4	0	1	2	17	12	14	0	10	1	0	2	0	0	1	2	0	76
OTU_579	clostridium sp. enrichment culture clone 7_25 ;k__bacteria;p__firmicutes;c__clostridia;o__clostridiales;f__clostridiaceae;g__clostridium;s__clostridium sp.;superkingdom__bacteria	0.94	Bacteria	1	Firmicutes	1	Clostridia	1	Clostridiales	1	Ruminococcaceae	1	Oscillibacter	1	OTU_579	0	2	0	0	0	0	0	1	2	3	0	0	0	0	2	2	2	1	10	0	1	3	15	28	72
OTU_580	uncultured clostridium sp. ;k__bacteria;p__firmicutes;c__clostridia;o__clostridiales;f__clostridiaceae;g__clostridium;s__clostridium spp.;superkingdom__bacteria	0.88798	Bacteria	1	Firmicutes	1	Clostridia	0.99	Clostridiales	0.99	Ruminococcaceae	0.99	Acetanaerobacterium	0.81	OTU_580	0	0	0	1	0	1	0	0	0	1	0	0	0	0	0	0	0	0	1	0	0	52	66	0	122
OTU_581	uncultured bacteroides sp. ;k__bacteria;p__bacteroidetes;c__bacteroidia;o__bacteroidales;f__bacteroidaceae;g__bacteroides;s__bacteroides spp.;superkingdom__bacteria;superphylum__bacteroidetes/chlorobi group	0.86914	Bacteria	1	Bacteroidetes	1	Bacteroidia	0.99	Bacteroidales	0.99	Porphyromonadaceae	0.97	Paludibacter	0.33	OTU_581	3	0	0	0	6	0	5	4	1	80	39	1	24	22	0	0	1	1	19	10	44	0	28	0	288
OTU_582	gq057690.1 topographical and temporal human skin microbiome skin antecubital fossa clone nbw1067g08c1 ;k__bacteria;p__firmicutes;c__erysipelotrichia;o__erysipelotrichales;f__erysipelotrichaceae;g__solobacterium;s__solobacterium moorei;superkingdom__bacteria	0.89108	Bacteria	1	Bacteroidetes	0.83	Bacteroidia	0.83	Bacteroidales	0.83	Bacteroidaceae	0.83	Anaerorhabdus	0.83	OTU_582	0	0	1	0	0	0	0	0	0	0	0	0	0	1	40	0	1	0	33	0	4	2	0	0	82
OTU_583	uncultured bacteroides sp. ;k__bacteria;p__bacteroidetes;c__bacteroidia;o__bacteroidales;f__bacteroidaceae;g__bacteroides;s__bacteroides spp.;superkingdom__bacteria;superphylum__bacteroidetes/chlorobi group	0.92759	Bacteria	1	Bacteroidetes	1	Bacteroidia	1	Bacteroidales	1	Bacteroidaceae	1	Bacteroides	1	OTU_583	355	3	18	39	44	8	24	101	1	1486	36	97	89	173	6	69	126	2	76	29	16	4	12	18	2832
OTU_584	prevotella salivae ;k__bacteria;p__bacteroidetes;c__bacteroidia;o__bacteroidales;f__prevotellaceae;g__prevotella;s__prevotella salivae;superkingdom__bacteria;superphylum__bacteroidetes/chlorobi group	0.85658	Bacteria	1	Bacteroidetes	1	Bacteroidia	0.96	Bacteroidales	0.96	Porphyromonadaceae	0.63	Paludibacter	0.23	OTU_584	0	0	0	0	0	0	0	0	0	1	0	1	0	1	0	0	0	0	75	0	0	0	32	0	110
OTU_585	cp000885.1 clostridium phytofermentans str. isdg ;k__bacteria;p__firmicutes;c__clostridia;o__clostridiales;f__lachnospiraceae;g__lachnoclostridium;s__clostridium phytofermentans;superkingdom__bacteria	0.89748	Bacteria	1	Firmicutes	1	Clostridia	1	Clostridiales	1	Lachnospiraceae	0.99	Mobilitalea	0.54	OTU_585	0	0	1	1	0	0	0	2	0	21	0	0	4	10	0	0	3	1	75	0	0	0	6	1	125
OTU_586	clostridium phytofermentans ;k__bacteria;p__firmicutes;c__clostridia;o__clostridiales;f__lachnospiraceae;g__lachnoclostridium;s__clostridium phytofermentans;superkingdom__bacteria	0.88394	Bacteria	1	Firmicutes	1	Clostridia	1	Clostridiales	1	Lachnospiraceae	1	Mobilitalea	0.95	OTU_586	0	0	34	8	47	46	19	18	0	13	86	89	76	27	1	15	7	20	4	2	1	4	18	15	550
OTU_587	uncultured clostridium sp. ;k__bacteria;p__firmicutes;c__clostridia;o__clostridiales;f__clostridiaceae;g__clostridium;s__clostridium spp.;superkingdom__bacteria	0.95238	Bacteria	1	Firmicutes	1	Clostridia	0.99	Clostridiales	0.99	Clostridiaceae 1	0.99	Hathewaya	0.35	OTU_587	0	0	46	250	16	17	19	3	0	6	69	132	27	23	2	38	10	0	1	12	4	4	15	55	749
OTU_588	anaerosporobacter mobilis ;k__bacteria;p__firmicutes;c__clostridia;o__clostridiales;f__clostridiaceae;g__anaerosporobacter;s__anaerosporobacter mobilis;superkingdom__bacteria	0.95266	Bacteria	1	Firmicutes	1	Clostridia	1	Clostridiales	1	Lachnospiraceae	1	Anaerosporobacter	1	OTU_588	0	33	0	0	0	1	0	0	0	0	0	0	0	0	0	0	0	66	1	0	0	0	0	0	101
OTU_589	alistipes indistinctus ;k__bacteria;p__bacteroidetes;c__bacteroidia;o__bacteroidales;f__rikenellaceae;g__alistipes;s__alistipes indistinctus;superkingdom__bacteria;superphylum__bacteroidetes/chlorobi group	0.99607	Bacteria	1	Bacteroidetes	1	Bacteroidia	1	Bacteroidales	1	Rikenellaceae	1	Alistipes	1	OTU_589	0	0	0	0	0	0	0	1	0	0	0	0	0	0	0	0	0	7	33	0	0	0	30	0	71
OTU_590	bacteroides nordii ;k__bacteria;p__bacteroidetes;c__bacteroidia;o__bacteroidales;f__bacteroidaceae;g__bacteroides;s__bacteroides nordii;superkingdom__bacteria;superphylum__bacteroidetes/chlorobi group	0.90099	Bacteria	1	Bacteroidetes	1	Bacteroidia	1	Bacteroidales	1	Bacteroidaceae	1	Bacteroides	1	OTU_590	0	1	2	1	0	0	0	1	0	0	0	0	0	0	0	0	1	22	234	0	0	1	2	26	291
OTU_591	eu136697.1 parabacteroides goldsteinii str. jcm13446 ;k__bacteria;p__bacteroidetes;c__bacteroidia;o__bacteroidales;f__porphyromonadaceae;g__parabacteroides;s__parabacteroides goldsteinii;superkingdom__bacteria;superphylum__bacteroidetes/chlorobi group	0.99407	Bacteria	1	Bacteroidetes	1	Bacteroidia	1	Bacteroidales	1	Porphyromonadaceae	1	Parabacteroides	1	OTU_591	0	0	0	0	0	1	0	0	0	0	0	0	0	0	0	0	0	0	0	0	0	0	82	0	83
OTU_592	ef025909.1 clostridium symbiosum str. 69 ;k__bacteria;p__firmicutes;c__clostridia;o__clostridiales;f__lachnospiraceae;g__lachnoclostridium;s__clostridium symbiosum;superkingdom__bacteria	0.91967	Bacteria	1	Firmicutes	1	Clostridia	1	Clostridiales	1	Lachnospiraceae	1	Eisenbergiella	0.27	OTU_592	0	0	0	0	0	2	0	0	0	0	0	0	0	0	1	0	0	0	1	0	0	70	0	0	74
OTU_593	uncultured barnesiella sp. ;k__bacteria;p__bacteroidetes;c__bacteroidia;o__bacteroidales;f__porphyromonadaceae;g__barnesiella;s__barnesiella spp.;superkingdom__bacteria;superphylum__bacteroidetes/chlorobi group	0.85798	Bacteria	1	Bacteroidetes	1	Bacteroidia	0.98	Bacteroidales	0.98	Porphyromonadaceae	0.73	Falsiporphyromonas	0.33	OTU_593	0	1	19	1	4	1	11	3	0	3	1	13	2	2	0	3	22	0	0	1	1	0	1	5	94
OTU_594	uncultured ruminococcus sp. ;k__bacteria;p__firmicutes;c__clostridia;o__clostridiales;f__ruminococcaceae;g__ruminococcus;s__ruminococcus spp.;superkingdom__bacteria	0.79876	Bacteria	0.98	Firmicutes	0.82	Clostridia	0.68	Clostridiales	0.68	Eubacteriaceae	0.22	Garciella	0.08	OTU_594	0	0	0	0	0	0	0	0	0	0	1	0	0	0	0	0	0	0	2	0	0	1	68	0	72
OTU_595	clostridium sp. 619 ;k__bacteria;p__firmicutes;c__clostridia;o__clostridiales;f__clostridiaceae;g__clostridium;s__clostridium sp.;superkingdom__bacteria	0.93625	Bacteria	1	Firmicutes	1	Clostridia	1	Clostridiales	1	Ruminococcaceae	1	Flavonifractor	0.49	OTU_595	0	0	0	0	1	0	1	1	0	1	0	0	1	2	0	66	0	0	0	0	0	0	0	0	73
OTU_596	uncultured clostridium sp. ;k__bacteria;p__firmicutes;c__clostridia;o__clostridiales;f__clostridiaceae;g__clostridium;s__clostridium spp.;superkingdom__bacteria	0.93647	Bacteria	1	Firmicutes	1	Clostridia	1	Clostridiales	1	Lachnospiraceae	1	Lactonifactor	0.48	OTU_596	0	0	0	0	0	0	2	0	0	0	0	1	7	0	0	0	2	1	0	57	0	9	1	0	80
OTU_597	bacteroides sp. tilapia1 ;k__bacteria;p__bacteroidetes;c__bacteroidia;o__bacteroidales;f__bacteroidaceae;g__bacteroides;s__bacteroides sp.;superkingdom__bacteria;superphylum__bacteroidetes/chlorobi group	0.91897	Bacteria	1	Bacteroidetes	1	Bacteroidia	0.89	Bacteroidales	0.89	Porphyromonadaceae	0.5	Paludibacter	0.36	OTU_597	0	0	0	0	0	0	0	0	0	1	0	0	0	0	0	0	0	0	74	0	0	0	0	1	76
OTU_598	uncultured eubacterium sp. ;k__bacteria;p__firmicutes;c__clostridia;o__clostridiales;f__eubacteriaceae;g__eubacterium;s__eubacterium spp.;superkingdom__bacteria	0.8422	Bacteria	1	Bacteroidetes	1	Bacteroidia	1	Bacteroidales	1	Porphyromonadaceae	0.78	Paludibacter	0.26	OTU_598	2	0	22	4	5	15	131	10	0	9	1	36	25	18	1	11	46	0	1	0	1	0	0	5	343
OTU_599	uncultured bacteroides sp. ;k__bacteria;p__bacteroidetes;c__bacteroidia;o__bacteroidales;f__bacteroidaceae;g__bacteroides;s__bacteroides spp.;superkingdom__bacteria;superphylum__bacteroidetes/chlorobi group	0.86444	Bacteria	1	Bacteroidetes	1	Bacteroidia	1	Bacteroidales	1	Prevotellaceae	0.31	Paraprevotella	0.31	OTU_599	0	0	22	16	4	15	57	11	0	5	6	52	17	13	1	19	16	0	0	0	1	0	2	9	266
OTU_600	clostridium sp. ;k__bacteria;p__firmicutes;c__clostridia;o__clostridiales;f__clostridiaceae;g__clostridium;s__clostridium sp.;superkingdom__bacteria	0.9117	Bacteria	1	Firmicutes	0.98	Clostridia	0.95	Clostridiales	0.95	Ruminococcaceae	0.91	Clostridium IV	0.44	OTU_600	0	0	22	4	22	115	1	28	2	8	26	9	6	8	1	21	30	18	0	0	7	1	5	3	337
OTU_601	clostridium xylanovorans ;k__bacteria;p__firmicutes;c__clostridia;o__clostridiales;f__lachnospiraceae;g__lachnoclostridium;s__clostridium xylanovorans;superkingdom__bacteria	0.8627	Bacteria	1	Firmicutes	1	Clostridia	1	Clostridiales	1	Lachnospiraceae	0.99	Mobilitalea	0.72	OTU_601	0	1	0	0	0	0	0	0	0	0	0	0	0	0	0	0	39	0	1	0	0	2	29	2	74
OTU_602	uncultured dysgonomonas sp. ;k__bacteria;p__bacteroidetes;c__bacteroidia;o__bacteroidales;f__porphyromonadaceae;g__dysgonomonas;s__dysgonomonas spp.;superkingdom__bacteria;superphylum__bacteroidetes/chlorobi group	0.87204	Bacteria	1	Bacteroidetes	1	Bacteroidia	0.92	Bacteroidales	0.92	Porphyromonadaceae	0.61	Paludibacter	0.39	OTU_602	0	1	0	0	7	0	5	25	0	2	13	3	6	2	11	32	4	0	4	1	45	4	4	1	170
OTU_603	uncultured bacteroides sp. ;k__bacteria;p__bacteroidetes;c__bacteroidia;o__bacteroidales;f__bacteroidaceae;g__bacteroides;s__bacteroides spp.;superkingdom__bacteria;superphylum__bacteroidetes/chlorobi group	0.88822	Bacteria	1	Bacteroidetes	1	Bacteroidia	0.92	Bacteroidales	0.92	Porphyromonadaceae	0.76	Paludibacter	0.52	OTU_603	3	0	8	0	30	53	22	30	0	216	13	9	58	96	60	3	16	0	3	85	7	1	56	8	777
OTU_604	nz_abez02000012.1 clostridium bartlettii str. dsm 16795 ;k__bacteria;p__firmicutes;c__clostridia;o__clostridiales;f__peptostreptococcaceae;g__intestinibacter;s__clostridium bartlettii;superkingdom__bacteria	0.9556	Bacteria	1	Firmicutes	1	Clostridia	1	Clostridiales	1	Peptostreptococcaceae	1	Intestinibacter	0.74	OTU_604	0	1	17	74	33	11	1	5	0	0	43	17	5	0	0	9	4	1	0	3	9	0	3	16	252
OTU_605	lactonifactor longoviformis ;k__bacteria;p__firmicutes;c__clostridia;o__clostridiales;f__clostridiaceae;g__lactonifactor;s__lactonifactor longoviformis;superkingdom__bacteria	0.972	Bacteria	1	Firmicutes	1	Clostridia	1	Clostridiales	1	Lachnospiraceae	1	Lactonifactor	1	OTU_605	0	1	0	0	0	0	0	68	0	0	0	0	0	1	1	0	1	0	0	0	0	0	0	0	72
OTU_606	uncultured clostridium sp. ;k__bacteria;p__firmicutes;c__clostridia;o__clostridiales;f__clostridiaceae;g__clostridium;s__clostridium spp.;superkingdom__bacteria	0.99376	Bacteria	1	Firmicutes	1	Clostridia	1	Clostridiales	1	Clostridiaceae 1	1	Clostridium sensu stricto	0.65	OTU_606	0	1	0	14	0	4	2	27	1	2	4	2	2	2	11	2	573	1	9	0	0	24	2	4	687
OTU_607	eu469985.1 trancaspain urial feces clone tu1_aaa04b05 ;k__bacteria;p__firmicutes;c__clostridia;o__clostridiales;f__ruminococcaceae;g__oscillospira;s__oscillospira spp.;superkingdom__bacteria	0.95	Bacteria	1	Firmicutes	1	Clostridia	1	Clostridiales	1	Ruminococcaceae	1	Oscillibacter	1	OTU_607	0	1	0	0	1	0	0	5	0	1	0	0	0	0	41	1	4	6	43	0	2	26	4	2	137
OTU_608	uncultured bacteroides sp. ;k__bacteria;p__bacteroidetes;c__bacteroidia;o__bacteroidales;f__bacteroidaceae;g__bacteroides;s__bacteroides spp.;superkingdom__bacteria;superphylum__bacteroidetes/chlorobi group	0.81065	Bacteria	1	Bacteroidetes	1	Bacteroidia	0.69	Bacteroidales	0.69	Porphyromonadaceae	0.37	Macellibacteroides	0.22	OTU_608	0	1	0	0	3	0	3	23	1	0	2	0	0	6	0	0	0	0	52	4	2	0	0	0	97
OTU_609	uncultured clostridium sp. ;k__bacteria;p__firmicutes;c__clostridia;o__clostridiales;f__clostridiaceae;g__clostridium;s__clostridium spp.;superkingdom__bacteria	0.9621	Bacteria	1	Firmicutes	1	Clostridia	1	Clostridiales	1	Clostridiaceae 1	0.98	Hathewaya	0.65	OTU_609	0	1	16	73	27	3	20	10	0	5	44	140	53	21	0	49	5	0	0	6	6	10	14	64	567
OTU_610	fj193171.1 genetic inventory &apos;ksc_phsf&apos; spacecraft assembly clean room during phoenix mission clone gi6_10b_f04 ;k__bacteria;p__proteobacteria;c__gammaproteobacteria;o__pseudomonadales;f__moraxellaceae;g__acinetobacter;s__acinetobacter johnsonii;superkingdom__bacteria	0.99404	Bacteria	1	Proteobacteria	1	Gammaproteobacteria	1	Pseudomonadales	1	Moraxellaceae	1	Acinetobacter	1	OTU_610	0	0	0	0	0	0	0	0	0	0	1	0	0	0	0	0	5	0	0	62	0	0	1	0	69
OTU_611	rikenellaceae bacterium jam_ba0501 ;k__bacteria;p__bacteroidetes;c__bacteroidia;o__bacteroidales;f__marinilabiliaceae;g__geofilum;s__rikenellaceae bacterium;superkingdom__bacteria;superphylum__bacteroidetes/chlorobi group	0.85573	Bacteria	1	Bacteroidetes	1	Bacteroidia	0.92	Bacteroidales	0.92	Marinilabiliaceae	0.73	Natronoflexus	0.2	OTU_611	0	0	0	0	2	8	2	0	0	44	8	0	2	0	1	0	0	0	1	3	0	0	0	2	73
OTU_612	nz_abfk02000016.1 alistipes putredinis str. dsm 17216 ;k__bacteria;p__bacteroidetes;c__bacteroidia;o__bacteroidales;f__rikenellaceae;g__alistipes;s__alistipes putredinis;superkingdom__bacteria;superphylum__bacteroidetes/chlorobi group	0.87204	Bacteria	1	Bacteroidetes	1	Bacteroidia	0.99	Bacteroidales	0.99	Rikenellaceae	0.85	Rikenella	0.45	OTU_612	0	0	0	0	0	0	0	0	0	1	1	0	0	0	0	0	0	0	0	0	0	1	65	0	68
OTU_613	blautia sp. canine oral taxon 337 ;k__bacteria;p__firmicutes;c__clostridia;o__clostridiales;f__lachnospiraceae;g__blautia;s__blautia sp.;superkingdom__bacteria	0.944	Bacteria	1	Firmicutes	1	Clostridia	1	Clostridiales	1	Lachnospiraceae	1	Ruminococcus2	0.52	OTU_613	0	0	0	0	1	3	0	0	0	5	0	0	0	0	0	0	4	4	27	1	7	0	0	17	69
OTU_614	paludibacter propionicigenes ;k__bacteria;p__bacteroidetes;c__bacteroidia;o__bacteroidales;f__porphyromonadaceae;g__paludibacter;s__paludibacter propionicigenes;superkingdom__bacteria;superphylum__bacteroidetes/chlorobi group	0.84872	Bacteria	1	Bacteroidetes	1	Bacteroidia	0.99	Bacteroidales	0.99	Porphyromonadaceae	0.94	Paludibacter	0.26	OTU_614	0	0	0	0	1	2	15	0	0	65	7	2	0	29	0	1	13	0	2	0	0	0	0	9	146
OTU_615	eubacterium fissicatena ;k__bacteria;p__firmicutes;c__clostridia;o__clostridiales;f__lachnospiraceae;g__lachnoclostridium;s__eubacterium fissicatena;superkingdom__bacteria	0.964	Bacteria	1	Firmicutes	1	Clostridia	1	Clostridiales	1	Lachnospiraceae	1	Hespellia	0.65	OTU_615	1	1	0	0	0	0	0	0	0	0	0	0	0	0	0	0	0	0	65	0	0	0	0	0	67
OTU_616	eubacterium sp. wal 17363 ;k__bacteria;p__firmicutes;c__clostridia;o__clostridiales;f__eubacteriaceae;g__eubacterium;s__eubacterium sp.;superkingdom__bacteria	0.912	Bacteria	1	Firmicutes	1	Clostridia	1	Clostridiales	1	Clostridiales_Incertae Sedis XIII	0.6	Anaerovorax	0.51	OTU_616	0	0	0	0	0	0	0	0	2	0	1	1	0	0	4	0	0	1	0	0	1	58	0	0	68
OTU_617	alistipes shahii ;k__bacteria;p__bacteroidetes;c__bacteroidia;o__bacteroidales;f__rikenellaceae;g__alistipes;s__alistipes shahii;superkingdom__bacteria;superphylum__bacteroidetes/chlorobi group	0.95634	Bacteria	1	Bacteroidetes	1	Bacteroidia	1	Bacteroidales	1	Rikenellaceae	1	Alistipes	1	OTU_617	0	0	0	0	0	0	0	0	0	0	0	0	0	0	0	1	1	0	3	0	0	13	27	25	70
OTU_618	uncultured clostridium sp. ;k__bacteria;p__firmicutes;c__clostridia;o__clostridiales;f__clostridiaceae;g__clostridium;s__clostridium spp.;superkingdom__bacteria	0.82751	Bacteria	1	Bacteroidetes	1	Flavobacteriia	0.65	Flavobacteriales	0.65	Flavobacteriaceae	0.65	Namhaeicola	0.45	OTU_618	0	1	0	0	4	12	0	0	0	58	7	0	0	0	1	0	0	0	0	3	2	0	5	0	93
OTU_619	clostridium aminovalericum ;k__bacteria;p__firmicutes;c__clostridia;o__clostridiales;f__lachnospiraceae;g__lachnoclostridium;s__clostridium aminovalericum;superkingdom__bacteria	0.89292	Bacteria	1	Firmicutes	1	Clostridia	1	Clostridiales	1	Lachnospiraceae	1	Mobilitalea	0.71	OTU_619	0	0	2	0	7	3	5	2	0	3	8	2	11	9	1	17	1	32	0	0	1	2	10	3	119
OTU_620	coraliomargarita akajimensis dsm 45221 ;k__bacteria;p__verrucomicrobia;c__opitutae;o__puniceicoccales;f__puniceicoccaceae;g__coraliomargarita;s__coraliomargarita akajimensis;superkingdom__bacteria;superphylum__chlamydiae/verrucomicrobia group	0.81453	Bacteria	1	Verrucomicrobia	1	Opitutae	0.79	Opitutales	0.68	Opitutaceae	0.68	Opitutus	0.52	OTU_620	0	0	0	0	6	3	0	0	0	51	1	0	0	2	0	1	0	0	0	0	2	0	0	0	66
OTU_621	uncultured clostridium sp. ;k__bacteria;p__firmicutes;c__clostridia;o__clostridiales;f__clostridiaceae;g__clostridium;s__clostridium spp.;superkingdom__bacteria	0.8639	Bacteria	1	Bacteroidetes	1	Bacteroidia	0.84	Bacteroidales	0.84	Marinilabiliaceae	0.65	Anaerophaga	0.27	OTU_621	0	0	0	0	4	4	0	0	0	50	10	0	0	0	0	1	0	0	0	1	1	3	1	0	75
OTU_622	uncultured dysgonomonas sp. ;k__bacteria;p__bacteroidetes;c__bacteroidia;o__bacteroidales;f__porphyromonadaceae;g__dysgonomonas;s__dysgonomonas spp.;superkingdom__bacteria;superphylum__bacteroidetes/chlorobi group	0.88	Bacteria	1	Bacteroidetes	1	Bacteroidia	0.99	Bacteroidales	0.99	Porphyromonadaceae	0.49	Paludibacter	0.32	OTU_622	1	0	4	1	4	15	18	6	0	19	6	16	29	24	18	12	4	0	1	2	1	0	3	15	199
OTU_623	candidatus soleaferrea massiliensis ap7 ;k__bacteria;p__firmicutes;c__clostridia;o__clostridiales;f__ruminococcaceae;g__candidatus soleaferrea;s__candidatus soleaferrea massiliensis;superkingdom__bacteria	0.85988	Bacteria	1	Firmicutes	1	Clostridia	1	Clostridiales	1	Ruminococcaceae	1	Clostridium IV	0.72	OTU_623	0	0	0	1	0	0	0	3	0	0	0	0	0	0	9	0	51	0	0	0	0	0	1	0	65
OTU_624	uncultured sphingobacterium sp. ;k__bacteria;p__bacteroidetes;c__sphingobacteriia;o__sphingobacteriales;f__sphingobacteriaceae;g__sphingobacterium;s__sphingobacterium spp.;superkingdom__bacteria;superphylum__bacteroidetes/chlorobi group	0.89314	Bacteria	1	Bacteroidetes	1	Bacteroidia	0.97	Bacteroidales	0.97	Porphyromonadaceae	0.8	Paludibacter	0.5	OTU_624	0	0	0	0	7	0	1	7	0	19	3	1	7	9	9	2	5	0	72	1	1	221	10	9	384
OTU_625	clostridium sp. ;k__bacteria;p__firmicutes;c__clostridia;o__clostridiales;f__clostridiaceae;g__clostridium;s__clostridium sp.;superkingdom__bacteria	0.89938	Bacteria	1	Firmicutes	1	Clostridia	1	Clostridiales	1	Ruminococcaceae	0.98	Ruminococcus	0.58	OTU_625	1	0	18	6	6	1	3	0	1	0	1	0	25	6	1	0	1	0	0	0	0	0	0	0	70
OTU_626	uncultured cellulosilyticum sp. ;k__bacteria;p__firmicutes;c__clostridia;o__clostridiales;f__lachnospiraceae;g__cellulosilyticum;s__cellulosilyticum spp.;superkingdom__bacteria	0.93439	Bacteria	1	Firmicutes	1	Clostridia	1	Clostridiales	1	Lachnospiraceae	1	Cellulosilyticum	1	OTU_626	0	65	0	1	0	0	0	0	0	0	1	0	0	0	0	0	1	0	0	0	0	0	0	0	68
OTU_627	uncultured turicibacter sp. ;k__bacteria;p__firmicutes;c__erysipelotrichia;o__erysipelotrichales;f__erysipelotrichaceae;g__turicibacter;s__turicibacter spp.;superkingdom__bacteria	0.84587	Bacteria	1	Firmicutes	0.82	Erysipelotrichia	0.57	Erysipelotrichales	0.57	Erysipelotrichaceae	0.57	Holdemanella	0.29	OTU_627	0	0	0	0	0	0	0	0	0	0	0	0	0	0	0	0	0	1	0	0	0	0	62	1	64
OTU_628	gq016609.1 topographical and temporal human skin microbiome skin gluteal crease clone nbw823e07c1 ;k__bacteria;p__firmicutes;c__erysipelotrichia;o__erysipelotrichales;f__erysipelotrichaceae;g__erysipelatoclostridium;s__clostridium ramosum;superkingdom__bacteria	0.83394	Bacteria	1	Firmicutes	0.77	Erysipelotrichia	0.74	Erysipelotrichales	0.74	Erysipelotrichaceae	0.74	Clostridium XVIII	0.43	OTU_628	0	67	0	0	0	0	0	0	0	1	0	0	0	0	2	0	0	0	0	0	0	0	0	0	70
OTU_629	clostridium sp. ;k__bacteria;p__firmicutes;c__clostridia;o__clostridiales;f__clostridiaceae;g__clostridium;s__clostridium sp.;superkingdom__bacteria	0.9065	Bacteria	1	Firmicutes	1	Clostridia	1	Clostridiales	1	Ruminococcaceae	0.86	Gemmiger	0.2	OTU_629	0	0	1	2	5	10	7	5	0	12	7	6	5	8	0	21	400	2	4	0	4	0	9	12	520
OTU_630	clostridium sp. ;k__bacteria;p__firmicutes;c__clostridia;o__clostridiales;f__clostridiaceae;g__clostridium;s__clostridium sp.;superkingdom__bacteria	0.89462	Bacteria	1	Firmicutes	1	Clostridia	1	Clostridiales	1	Ruminococcaceae	1	Acetanaerobacterium	0.4	OTU_630	1	1	2	1	0	5	2	3	2	1128	1	7	0	6	2	1	8	8	6	1	0	1	2	6	1194
OTU_631	odoribacter splanchnicus ;k__bacteria;p__bacteroidetes;c__bacteroidia;o__bacteroidales;f__porphyromonadaceae;g__odoribacter;s__odoribacter splanchnicus;superkingdom__bacteria;superphylum__bacteroidetes/chlorobi group	0.86354	Bacteria	1	Bacteroidetes	1	Bacteroidia	0.98	Bacteroidales	0.98	Porphyromonadaceae	0.87	Paludibacter	0.49	OTU_631	0	1	0	0	0	0	0	0	0	1	0	0	1	0	0	0	0	0	0	0	0	0	83	1	87
OTU_632	uncultured ruminococcus sp. ;k__bacteria;p__firmicutes;c__clostridia;o__clostridiales;f__ruminococcaceae;g__ruminococcus;s__ruminococcus spp.;superkingdom__bacteria	0.90515	Bacteria	1	Firmicutes	1	Clostridia	1	Clostridiales	1	Ruminococcaceae	0.99	Acetanaerobacterium	0.64	OTU_632	0	0	0	5	1	2	5	0	0	5	0	8	2	0	0	1	12	73	1	0	0	1	0	0	116
OTU_633	anaerostipes butyraticus ;k__bacteria;p__firmicutes;c__clostridia;o__clostridiales;f__lachnospiraceae;g__anaerostipes;s__anaerostipes butyraticus;superkingdom__bacteria	0.924	Bacteria	1	Firmicutes	1	Clostridia	1	Clostridiales	1	Lachnospiraceae	1	Clostridium XlVa	0.6	OTU_633	0	0	0	0	0	0	0	0	0	0	0	1	0	0	66	0	0	0	0	0	0	1	0	0	68
OTU_634	uncultured turicibacter sp. ;k__bacteria;p__firmicutes;c__erysipelotrichia;o__erysipelotrichales;f__erysipelotrichaceae;g__turicibacter;s__turicibacter spp.;superkingdom__bacteria	0.82695	Bacteria	1	Firmicutes	0.51	Bacilli	0.21	Bacillales	0.18	Thermoactinomycetaceae 1	0.09	Salinithrix	0.09	OTU_634	0	0	1	0	0	0	0	0	0	35	0	0	0	0	0	1	4	0	0	0	0	0	27	1	69
OTU_635	cellulosilyticum lentocellum dsm 5427 ;k__bacteria;p__firmicutes;c__clostridia;o__clostridiales;f__lachnospiraceae;g__cellulosilyticum;s__cellulosilyticum lentocellum;superkingdom__bacteria	0.95679	Bacteria	1	Firmicutes	1	Clostridia	1	Clostridiales	1	Lachnospiraceae	0.99	Cellulosilyticum	0.99	OTU_635	0	0	1	0	0	0	0	0	0	0	1	0	0	0	3	0	0	0	0	60	0	1	1	0	67
OTU_636	clostridium sp. c40_2 ;k__bacteria;p__firmicutes;c__clostridia;o__clostridiales;f__clostridiaceae;g__clostridium;s__clostridium sp.;superkingdom__bacteria	0.86875	Bacteria	1	Firmicutes	0.99	Clostridia	0.97	Clostridiales	0.96	Clostridiaceae 1	0.45	Fonticella	0.18	OTU_636	0	1	1	1	6	6	2	0	0	0	9	4	38	33	1	41	3	0	1	0	2	0	1	1	151
OTU_637	uncultured bacteroides sp. ;k__bacteria;p__bacteroidetes;c__bacteroidia;o__bacteroidales;f__bacteroidaceae;g__bacteroides;s__bacteroides spp.;superkingdom__bacteria;superphylum__bacteroidetes/chlorobi group	0.88514	Bacteria	1	Bacteroidetes	1	Bacteroidia	0.99	Bacteroidales	0.99	Bacteroidaceae	0.57	Bacteroides	0.57	OTU_637	0	1	12	4	19	0	12	50	0	2	7	7	21	9	0	2	62	0	1	0	5	0	0	3	217
OTU_638	gq016609.1 topographical and temporal human skin microbiome skin gluteal crease clone nbw823e07c1 ;k__bacteria;p__firmicutes;c__erysipelotrichia;o__erysipelotrichales;f__erysipelotrichaceae;g__erysipelatoclostridium;s__clostridium ramosum;superkingdom__bacteria	0.95825	Bacteria	1	Firmicutes	1	Erysipelotrichia	1	Erysipelotrichales	1	Erysipelotrichaceae	1	Clostridium XVIII	1	OTU_638	0	628	0	2	0	1	0	0	0	1	1	3	1	0	0	1	0	1	1	1	0	1	1	1	644
OTU_639	uncultured bacteroides sp. ;k__bacteria;p__bacteroidetes;c__bacteroidia;o__bacteroidales;f__bacteroidaceae;g__bacteroides;s__bacteroides spp.;superkingdom__bacteria;superphylum__bacteroidetes/chlorobi group	0.92338	Bacteria	1	Firmicutes	1	Clostridia	1	Clostridiales	1	Ruminococcaceae	0.96	Sporobacter	0.47	OTU_639	0	0	0	0	0	0	0	0	0	0	0	0	0	0	2	0	27	0	6	0	0	27	1	1	64
OTU_640	ruminococcus sp. zs2_15 ;k__bacteria;p__firmicutes;c__clostridia;o__clostridiales;f__ruminococcaceae;g__ruminococcus;s__ruminococcus sp.;superkingdom__bacteria	0.87624	Bacteria	1	Firmicutes	0.99	Clostridia	0.84	Clostridiales	0.84	Ruminococcaceae	0.51	Intestinimonas	0.18	OTU_640	0	0	3	1	3	3	0	0	0	2	10	26	0	6	0	5	2	0	0	0	0	0	1	1	63
OTU_641	uncultured ruminococcus sp. ;k__bacteria;p__firmicutes;c__clostridia;o__clostridiales;f__ruminococcaceae;g__ruminococcus;s__ruminococcus spp.;superkingdom__bacteria	0.88958	Bacteria	1	Firmicutes	1	Clostridia	1	Clostridiales	1	Ruminococcaceae	0.97	Subdoligranulum	0.41	OTU_641	0	0	0	2	0	1	3	0	0	3	1	1	0	1	0	6	3	41	0	0	0	0	1	1	64
OTU_642	paludibacter propionicigenes ;k__bacteria;p__bacteroidetes;c__bacteroidia;o__bacteroidales;f__porphyromonadaceae;g__paludibacter;s__paludibacter propionicigenes;superkingdom__bacteria;superphylum__bacteroidetes/chlorobi group	0.87824	Bacteria	1	Bacteroidetes	1	Bacteroidia	1	Bacteroidales	1	Porphyromonadaceae	0.98	Paludibacter	0.82	OTU_642	1194	14	12	14	185	10	69	285	10	1187	891	26	400	462	12	8	34	14	241	1544	1690	19	1774	27	10122
OTU_643	eubacterium oxidoreducens ;k__bacteria;p__firmicutes;c__clostridia;o__clostridiales;f__eubacteriaceae;g__eubacterium;s__eubacterium oxidoreducens;superkingdom__bacteria	0.92231	Bacteria	1	Firmicutes	1	Clostridia	1	Clostridiales	1	Lachnospiraceae	1	Lachnospiracea_incertae_sedis	0.61	OTU_643	0	0	1	0	0	0	2	0	0	0	0	0	0	1	0	0	0	0	1	64	0	0	0	0	69
OTU_644	eu136697.1 parabacteroides goldsteinii str. jcm13446 ;k__bacteria;p__bacteroidetes;c__bacteroidia;o__bacteroidales;f__porphyromonadaceae;g__parabacteroides;s__parabacteroides goldsteinii;superkingdom__bacteria;superphylum__bacteroidetes/chlorobi group	0.88118	Bacteria	1	Bacteroidetes	1	Bacteroidia	1	Bacteroidales	1	Porphyromonadaceae	0.88	Parabacteroides	0.6	OTU_644	0	0	0	0	0	0	0	2	0	0	0	0	1	0	0	0	0	0	0	0	0	50	25	24	102
OTU_645	ab538430.1 clostridium subterminale str. jcm 1417 ;k__bacteria;p__firmicutes;c__clostridia;o__clostridiales;f__clostridiaceae;g__clostridium;s__clostridium subterminale;superkingdom__bacteria	0.93945	Bacteria	1	Firmicutes	1	Clostridia	1	Clostridiales	1	Clostridiaceae 1	1	Anaerobacter	0.37	OTU_645	0	1	7	26	22	1	2	2	0	2	33	35	6	11	0	36	2	0	0	3	2	0	3	18	212
OTU_646	ay643083.1 isolation finegoldii blood two patients colon cancer alistipes finegoldii ;k__bacteria;p__bacteroidetes;c__bacteroidia;o__bacteroidales;f__rikenellaceae;g__alistipes;s__alistipes finegoldii;superkingdom__bacteria;superphylum__bacteroidetes/chlorobi group	0.89525	Bacteria	1	Bacteroidetes	1	Bacteroidia	1	Bacteroidales	1	Rikenellaceae	0.93	Alistipes	0.93	OTU_646	0	0	0	0	0	0	0	0	0	0	0	0	0	0	0	0	0	0	72	0	0	0	0	0	72
OTU_647	fj681249.1 synecology primary and secondary habitats escherichia coli o157:h7 fecal marc beef cattle feedlot animal #4281 pen 301 ;k__bacteria;p__firmicutes;c__clostridia;o__clostridiales;f__ruminococcaceae;g__oscillospira;s__oscillospira spp.;superkingdom__bacteria	0.954	Bacteria	1	Firmicutes	1	Clostridia	1	Clostridiales	1	Ruminococcaceae	1	Oscillibacter	1	OTU_647	0	1	0	0	2	0	6	0	0	20	0	1	0	1	0	7	3	0	9	0	16	0	5	0	71
OTU_648	clostridium sp. 6_44 ;k__bacteria;p__firmicutes;c__clostridia;o__clostridiales;f__clostridiaceae;g__clostridium;s__clostridium sp.;superkingdom__bacteria	0.85937	Bacteria	1	Bacteroidetes	0.98	Flavobacteriia	0.75	Flavobacteriales	0.75	Flavobacteriaceae	0.7	Namhaeicola	0.26	OTU_648	0	1	3	0	0	14	2	4	1	70	13	3	1	0	2	2	1	2	0	0	0	0	6	2	127
OTU_649	paludibacter sp. canine oral taxon 384 ;k__bacteria;p__bacteroidetes;c__bacteroidia;o__bacteroidales;f__porphyromonadaceae;g__paludibacter;s__paludibacter sp.;superkingdom__bacteria;superphylum__bacteroidetes/chlorobi group	0.85294	Bacteria	1	Bacteroidetes	1	Bacteroidia	0.98	Bacteroidales	0.98	Porphyromonadaceae	0.85	Paludibacter	0.37	OTU_649	0	0	0	1	3	0	35	0	0	10	27	1	1	41	0	0	14	0	0	0	0	0	0	0	133
OTU_650	alistipes senegalensis jc50 ;k__bacteria;p__bacteroidetes;c__bacteroidia;o__bacteroidales;f__rikenellaceae;g__alistipes;s__alistipes senegalensis;superkingdom__bacteria;superphylum__bacteroidetes/chlorobi group	0.96062	Bacteria	1	Bacteroidetes	1	Bacteroidia	1	Bacteroidales	1	Rikenellaceae	1	Alistipes	1	OTU_650	0	0	0	0	0	0	0	0	0	0	0	0	0	0	1	0	0	0	4	0	0	0	46	13	64
OTU_651	uncultured candidatus odyssella sp. ;k__bacteria;p__proteobacteria;c__alphaproteobacteria;o__rickettsiales;f__rickettsiales;g__candidatus odyssella;s__uncultured candidatus odyssella sp.;superkingdom__bacteria	0.8678	Bacteria	1	Proteobacteria	0.99	Alphaproteobacteria	0.89	Rhodospirillales	0.5	Rhodospirillaceae	0.47	Niveispirillum	0.26	OTU_651	0	0	0	0	0	0	0	0	0	29	1	0	0	0	1	0	0	0	0	0	30	0	0	0	61
OTU_652	ef399598.1 human fecal clone sjtu_f_13_20 ;k__bacteria;p__firmicutes;c__clostridia;o__clostridiales;f__lachnospiraceae;g__blautia;s__blautia producta;superkingdom__bacteria	0.94	Bacteria	1	Firmicutes	1	Clostridia	1	Clostridiales	1	Lachnospiraceae	1	Coprococcus	0.32	OTU_652	0	1	0	0	0	0	0	0	1	0	0	0	0	0	58	0	0	1	0	0	0	1	6	0	68
OTU_653	uncultured akkermansia sp. ;k__bacteria;p__verrucomicrobia;c__verrucomicrobiae;o__verrucomicrobiales;f__verrucomicrobiaceae;g__akkermansia;s__akkermansia spp.;superkingdom__bacteria;superphylum__chlamydiae/verrucomicrobia group	0.96226	Bacteria	1	Verrucomicrobia	1	Verrucomicrobiae	1	Verrucomicrobiales	1	Verrucomicrobiaceae	1	Akkermansia	1	OTU_653	0	1	0	5	2	4	3	1	0	1	0	1	1	3	22	1	4	9	3	0	2	14	1	2804	2882
OTU_654	uncultured dysgonomonas sp. ;k__bacteria;p__bacteroidetes;c__bacteroidia;o__bacteroidales;f__porphyromonadaceae;g__dysgonomonas;s__dysgonomonas spp.;superkingdom__bacteria;superphylum__bacteroidetes/chlorobi group	0.87671	Bacteria	1	Bacteroidetes	1	Bacteroidia	0.97	Bacteroidales	0.97	Porphyromonadaceae	0.85	Paludibacter	0.36	OTU_654	0	1	1	1	0	1	1	39	0	1	1	3	0	0	0	1	2	0	8	2	2	554	50	19	687
OTU_655	fj369694.1 feces adult twins and mothers ;k__bacteria;p__verrucomicrobia;c__verrucomicrobiae;o__verrucomicrobiales;f__verrucomicrobiaceae;g__akkermansia;s__akkermansia muciniphila;superkingdom__bacteria;superphylum__chlamydiae/verrucomicrobia group	0.8773	Bacteria	1	Verrucomicrobia	1	Verrucomicrobiae	1	Verrucomicrobiales	1	Verrucomicrobiaceae	1	Akkermansia	0.98	OTU_655	0	0	0	1	0	55	0	0	0	0	1	0	1	0	0	0	0	1	0	0	0	0	1	1	61
OTU_656	clostridium sp. enrichment culture clone vanctr97 ;k__bacteria;p__firmicutes;c__clostridia;o__clostridiales;f__clostridiaceae;g__clostridium;s__clostridium sp.;superkingdom__bacteria	0.87624	Bacteria	1	Firmicutes	0.96	Clostridia	0.9	Clostridiales	0.88	Catabacteriaceae	0.31	Catabacter	0.31	OTU_656	1	0	0	0	6	9	5	0	0	6	1	0	0	0	0	0	3	1	1	0	0	0	51	0	84
OTU_657	clostridium sp. ;k__bacteria;p__firmicutes;c__clostridia;o__clostridiales;f__clostridiaceae;g__clostridium;s__clostridium sp.;superkingdom__bacteria	0.92607	Bacteria	1	Firmicutes	1	Clostridia	0.99	Clostridiales	0.99	Ruminococcaceae	0.94	Ruminococcus	0.3	OTU_657	0	0	259	5	65	445	1	38	1	1	93	6	2	1	24	2	4	6	6	3	1	0	5	5	973
OTU_658	clostridium sp. ;k__bacteria;p__firmicutes;c__clostridia;o__clostridiales;f__clostridiaceae;g__clostridium;s__clostridium sp.;superkingdom__bacteria	0.8864	Bacteria	1	Firmicutes	1	Clostridia	1	Clostridiales	1	Ruminococcaceae	0.95	Subdoligranulum	0.23	OTU_658	0	1	0	0	0	0	0	1	0	1	0	1	0	0	0	0	1	64	0	0	0	0	0	0	69
OTU_659	uncultured dysgonomonas sp. ;k__bacteria;p__bacteroidetes;c__bacteroidia;o__bacteroidales;f__porphyromonadaceae;g__dysgonomonas;s__dysgonomonas spp.;superkingdom__bacteria;superphylum__bacteroidetes/chlorobi group	0.88431	Bacteria	1	Bacteroidetes	1	Bacteroidia	0.97	Bacteroidales	0.97	Porphyromonadaceae	0.61	Paludibacter	0.19	OTU_659	0	1	1	0	1	2	1	17	2	0	0	2	0	0	2	2	0	0	2	1	1	236	76	40	387
OTU_660	gq043034.1 topographical and temporal human skin microbiome skin buttock clone nbw1012d07c1 ;k__bacteria;p__bacteroidetes;c__bacteroidia;o__bacteroidales;f__bacteroidaceae;g__bacteroides;s__bacteroides vulgatus;superkingdom__bacteria;superphylum__bacteroidetes/chlorobi group	0.91853	Bacteria	1	Bacteroidetes	1	Bacteroidia	1	Bacteroidales	1	Bacteroidaceae	0.88	Bacteroides	0.88	OTU_660	0	0	0	1	2	0	0	6	0	272	4	1	6	0	0	0	6	0	2	0	10	2	24	20	356
OTU_661	uncultured clostridium sp. ;k__bacteria;p__firmicutes;c__clostridia;o__clostridiales;f__clostridiaceae;g__clostridium;s__clostridium spp.;superkingdom__bacteria	0.95687	Bacteria	1	Firmicutes	1	Clostridia	1	Clostridiales	1	Clostridiaceae 1	1	Anaerobacter	0.34	OTU_661	0	0	9	42	2	3	2	0	0	0	8	18	2	2	0	4	5	0	0	3	0	1	1	11	113
OTU_662	zhouia sp. enrichment culture clone df87 ;k__bacteria;p__bacteroidetes;c__flavobacteriia;o__flavobacteriales;f__flavobacteriaceae;g__zhouia;s__zhouia sp.;superkingdom__bacteria;superphylum__bacteroidetes/chlorobi group	0.82432	Bacteria	1	Bacteroidetes	0.98	Cytophagia	0.32	Cytophagales	0.32	Flammeovirgaceae	0.21	Imperialibacter	0.15	OTU_662	0	0	0	0	1	0	0	0	0	0	0	0	0	0	0	0	0	0	0	0	0	0	59	0	60
OTU_663	uncultured bacillus sp. ;k__bacteria;p__firmicutes;c__bacilli;o__bacillales;f__bacillaceae;g__bacillus;s__bacillus spp.;superkingdom__bacteria	0.85801	Bacteria	1	Firmicutes	0.99	Clostridia	0.98	Clostridiales	0.98	Christensenellaceae	0.46	Christensenella	0.46	OTU_663	0	0	0	0	0	1	0	0	0	0	0	0	0	0	0	0	0	0	60	0	0	0	0	0	61
OTU_664	clostridium sp. ;k__bacteria;p__firmicutes;c__clostridia;o__clostridiales;f__clostridiaceae;g__clostridium;s__clostridium sp.;superkingdom__bacteria	0.89591	Bacteria	1	Firmicutes	1	Clostridia	1	Clostridiales	1	Ruminococcaceae	0.97	Acetanaerobacterium	0.35	OTU_664	0	0	0	0	2	5	1	2	0	9	15	0	1	3	1	30	32	0	0	0	0	0	0	1	102
OTU_665	uncultured gloeobacter sp. ;k__bacteria;p__cyanobacteria;c__gloeobacteria;o__gloeobacterales;f__gloeobacterales;g__gloeobacter;s__gloeobacter spp.;superkingdom__bacteria	0.89931	Bacteria	0.98	Proteobacteria	0.64	Deltaproteobacteria	0.49	Desulfuromonadales	0.38	Geobacteraceae	0.33	Geopsychrobacter	0.32	OTU_665	0	0	15	0	4	0	2	0	0	29	5	0	1	0	0	0	20	0	1	0	1	0	0	0	78
OTU_666	bacteroides sp. cannelcatfish9 ;k__bacteria;p__bacteroidetes;c__bacteroidia;o__bacteroidales;f__bacteroidaceae;g__bacteroides;s__bacteroides sp.;superkingdom__bacteria;superphylum__bacteroidetes/chlorobi group	0.96	Bacteria	1	Bacteroidetes	1	Bacteroidia	1	Bacteroidales	1	Bacteroidaceae	1	Bacteroides	1	OTU_666	0	0	0	0	1	0	1	0	0	0	1	0	0	0	0	0	0	0	0	0	2	0	0	66	71
OTU_667	bacteroides graminisolvens ;k__bacteria;p__bacteroidetes;c__bacteroidia;o__bacteroidales;f__bacteroidaceae;g__bacteroides;s__bacteroides graminisolvens;superkingdom__bacteria;superphylum__bacteroidetes/chlorobi group	0.90239	Bacteria	1	Bacteroidetes	1	Bacteroidia	1	Bacteroidales	1	Bacteroidaceae	0.83	Bacteroides	0.83	OTU_667	1	1	2	8	6	5	7	17	0	3	16	4	11	7	3	35	1	0	0	0	12	0	1	2	142
OTU_668	uncultured sphingobacterium sp. ;k__bacteria;p__bacteroidetes;c__sphingobacteriia;o__sphingobacteriales;f__sphingobacteriaceae;g__sphingobacterium;s__sphingobacterium spp.;superkingdom__bacteria;superphylum__bacteroidetes/chlorobi group	0.88932	Bacteria	1	Bacteroidetes	1	Bacteroidia	0.95	Bacteroidales	0.95	Porphyromonadaceae	0.7	Paludibacter	0.46	OTU_668	1	0	7	2	28	21	31	37	2	148	30	15	53	60	102	36	28	1	16	6	6	30	6	13	679
OTU_669	uncultured bacteroides sp. ;k__bacteria;p__bacteroidetes;c__bacteroidia;o__bacteroidales;f__bacteroidaceae;g__bacteroides;s__bacteroides spp.;superkingdom__bacteria;superphylum__bacteroidetes/chlorobi group	0.89151	Bacteria	1	Bacteroidetes	1	Bacteroidia	1	Bacteroidales	1	Bacteroidaceae	0.91	Bacteroides	0.91	OTU_669	0	1	28	52	38	105	116	25	1	26	55	56	90	118	26	60	19	5	2	7	5	6	6	44	891
OTU_670	bacteroides graminisolvens ;k__bacteria;p__bacteroidetes;c__bacteroidia;o__bacteroidales;f__bacteroidaceae;g__bacteroides;s__bacteroides graminisolvens;superkingdom__bacteria;superphylum__bacteroidetes/chlorobi group	0.90196	Bacteria	1	Bacteroidetes	1	Bacteroidia	1	Bacteroidales	1	Bacteroidaceae	0.93	Bacteroides	0.93	OTU_670	0	0	0	5	0	4	2	1	0	1	2	2	2	2	1	1	2	0	0	0	1	0	13	71	110
OTU_671	uncultured clostridium sp. ;k__bacteria;p__firmicutes;c__clostridia;o__clostridiales;f__clostridiaceae;g__clostridium;s__clostridium spp.;superkingdom__bacteria	0.91188	Bacteria	1	Firmicutes	1	Clostridia	1	Clostridiales	1	Lachnospiraceae	0.94	Lachnospiracea_incertae_sedis	0.56	OTU_671	2	0	90	130	88	13	1	1	0	1	88	8	4	2	0	0	0	1	1	1	5	1	4	11	452
OTU_672	eu465376.1 lion feces clone li3_aah76c11 ;k__bacteria;p__firmicutes;c__clostridia;o__clostridiales;f__lachnospiraceae;g__blautia;s__ruminococcus gnavus;superkingdom__bacteria	0.90763	Bacteria	1	Firmicutes	1	Clostridia	1	Clostridiales	1	Lachnospiraceae	1	Clostridium XlVa	0.4	OTU_672	0	0	3	41	6	3	0	0	0	0	6	6	6	3	1	4	0	0	0	2	1	1	0	6	89
OTU_673	clostridium sp. yit 12070 ;k__bacteria;p__firmicutes;c__clostridia;o__clostridiales;f__clostridiaceae;g__clostridium;s__clostridium sp.;superkingdom__bacteria	0.87722	Bacteria	1	Firmicutes	1	Clostridia	1	Clostridiales	1	Ruminococcaceae	0.99	Anaerotruncus	0.33	OTU_673	0	0	0	1	0	0	0	0	0	0	0	0	0	0	1	0	0	0	1	0	1	3	6	45	58
OTU_674	uncultured clostridium sp. ;k__bacteria;p__firmicutes;c__clostridia;o__clostridiales;f__clostridiaceae;g__clostridium;s__clostridium spp.;superkingdom__bacteria	0.96825	Bacteria	1	Firmicutes	1	Clostridia	1	Clostridiales	1	Lachnospiraceae	1	Clostridium XlVb	1	OTU_674	0	0	0	0	0	1	0	32	0	0	0	2	0	0	0	0	0	0	22	0	0	2	0	0	59
OTU_675	uncultured barnesiella sp. ;k__bacteria;p__bacteroidetes;c__bacteroidia;o__bacteroidales;f__porphyromonadaceae;g__barnesiella;s__barnesiella spp.;superkingdom__bacteria;superphylum__bacteroidetes/chlorobi group	0.8304	Bacteria	1	Bacteroidetes	1	Bacteroidia	1	Bacteroidales	1	Porphyromonadaceae	0.86	Paludibacter	0.79	OTU_675	0	1	11	2	1	0	15	8	2	13	4	5	19	4	1	2	55	0	0	0	0	1	1	4	149
OTU_676	gq493383.1 effect diet on human gut microbiome: metagenomic humanized gnotobiotic mice cecal contents mus musculus strain c57bl/6j ;k__bacteria;p__firmicutes;c__clostridia;o__clostridiales;f__ruminococcaceae;g__ruminiclostridium;s__clostridium methylpentosum;superkingdom__bacteria	0.89021	Bacteria	1	Firmicutes	1	Clostridia	1	Clostridiales	1	Ruminococcaceae	1	Acetanaerobacterium	0.63	OTU_676	0	0	0	0	0	0	0	0	0	0	0	0	1	1	12	0	0	0	40	0	2	0	0	1	57
OTU_677	cellulosilyticum lentocellum dsm 5427 ;k__bacteria;p__firmicutes;c__clostridia;o__clostridiales;f__lachnospiraceae;g__cellulosilyticum;s__cellulosilyticum lentocellum;superkingdom__bacteria	0.88053	Bacteria	1	Firmicutes	1	Clostridia	1	Clostridiales	1	Lachnospiraceae	0.94	Cellulosilyticum	0.93	OTU_677	0	0	0	1	0	1	0	1	0	0	0	1	1	0	0	0	0	0	0	14	2	0	16	26	63
OTU_678	erysipelothrix sp. oita0548 ;k__bacteria;p__firmicutes;c__erysipelotrichia;o__erysipelotrichales;f__erysipelotrichaceae;g__erysipelothrix;s__erysipelothrix sp.;superkingdom__bacteria	0.78502	Bacteria	1	Firmicutes	0.86	Erysipelotrichia	0.38	Erysipelotrichales	0.38	Erysipelotrichaceae	0.38	Turicibacter	0.3	OTU_678	0	23	0	0	0	0	0	24	1	0	0	0	0	0	8	0	1	0	0	0	0	0	0	0	57
OTU_679	uncultured sphingobacterium sp. ;k__bacteria;p__bacteroidetes;c__sphingobacteriia;o__sphingobacteriales;f__sphingobacteriaceae;g__sphingobacterium;s__sphingobacterium spp.;superkingdom__bacteria;superphylum__bacteroidetes/chlorobi group	0.88212	Bacteria	1	Bacteroidetes	1	Bacteroidia	0.96	Bacteroidales	0.96	Porphyromonadaceae	0.83	Paludibacter	0.35	OTU_679	0	2	6	6	16	7	6	18	1	52	14	8	19	7	11	38	24	1	7	0	22	0	1	7	273
OTU_680	bacteroides sp. tilapia1 ;k__bacteria;p__bacteroidetes;c__bacteroidia;o__bacteroidales;f__bacteroidaceae;g__bacteroides;s__bacteroides sp.;superkingdom__bacteria;superphylum__bacteroidetes/chlorobi group	0.8498	Bacteria	1	Bacteroidetes	1	Bacteroidia	0.83	Bacteroidales	0.83	Marinilabiliaceae	0.72	Anaerophaga	0.45	OTU_680	0	0	0	0	2	0	0	12	0	1	0	0	2	2	1	0	1	0	64	0	0	0	0	0	85
OTU_681	uncultured clostridium sp. ;k__bacteria;p__firmicutes;c__clostridia;o__clostridiales;f__clostridiaceae;g__clostridium;s__clostridium spp.;superkingdom__bacteria	0.92244	Bacteria	1	Firmicutes	1	Clostridia	1	Clostridiales	1	Lachnospiraceae	1	Coprococcus	0.38	OTU_681	0	0	0	0	0	0	0	0	0	21	0	0	0	0	0	0	1	38	0	0	0	1	0	0	61
OTU_682	uncultured anaerofilum sp. ;k__bacteria;p__firmicutes;c__clostridia;o__clostridiales;f__ruminococcaceae;g__anaerofilum;s__anaerofilum spp.;superkingdom__bacteria	0.87984	Bacteria	1	Firmicutes	1	Clostridia	1	Clostridiales	1	Ruminococcaceae	1	Clostridium IV	0.63	OTU_682	0	0	48	0	0	0	1	0	0	1	0	0	0	5	0	0	0	0	0	0	1	0	0	0	56
OTU_683	ay547271.1 alistipes massiliensis str. 3302398 ;k__bacteria;p__bacteroidetes;c__bacteroidia;o__bacteroidales;f__rikenellaceae;g__alistipes;s__alistipes massiliensis;superkingdom__bacteria;superphylum__bacteroidetes/chlorobi group	0.83333	Bacteria	1	Bacteroidetes	1	Bacteroidia	0.82	Bacteroidales	0.82	Rikenellaceae	0.66	Mucinivorans	0.65	OTU_683	0	0	0	0	1	0	0	2	0	0	0	0	0	0	1	0	0	0	45	0	0	0	0	0	49
OTU_684	ef025909.1 clostridium symbiosum str. 69 ;k__bacteria;p__firmicutes;c__clostridia;o__clostridiales;f__lachnospiraceae;g__lachnoclostridium;s__clostridium symbiosum;superkingdom__bacteria	0.95381	Bacteria	1	Firmicutes	1	Clostridia	1	Clostridiales	1	Lachnospiraceae	1	Clostridium XlVa	0.87	OTU_684	0	0	0	0	0	1	0	0	0	0	1	1	0	0	1	0	0	0	55	0	0	0	11	0	70
OTU_685	eu843076.1 metagenomics random sampling pyrosequencing rumen fluid fiber adherent microbiome steer 8 ;k__bacteria;p__firmicutes;c__clostridia;o__clostridiales;f__ruminococcaceae;g__ruminococcus;s__ruminococcus flavefaciens;superkingdom__bacteria	0.94639	Bacteria	1	Firmicutes	1	Clostridia	1	Clostridiales	1	Ruminococcaceae	1	Ruminococcus	1	OTU_685	0	0	0	0	3	1	1	0	0	9	0	0	0	3	0	3	7	0	16	3	1	14	7	0	68
OTU_686	eu774935.1 flying fox feces clone ff_a09 ;k__bacteria;p__bacteroidetes;c__bacteroidia;o__bacteroidales;f__prevotellaceae;g__prevotella;s__prevotella copri;superkingdom__bacteria;superphylum__bacteroidetes/chlorobi group	0.83267	Bacteria	1	Bacteroidetes	1	Bacteroidia	1	Bacteroidales	1	Porphyromonadaceae	0.47	Paludibacter	0.23	OTU_686	1	1	44	10	4	14	157	18	2	7	10	54	9	14	0	28	104	0	0	0	2	1	1	7	488
OTU_687	uncultured acetanaerobacterium sp. ;k__bacteria;p__firmicutes;c__clostridia;o__clostridiales;f__ruminococcaceae;g__acetanaerobacterium;s__acetanaerobacterium spp.;superkingdom__bacteria	0.89937	Bacteria	1	Firmicutes	0.97	Clostridia	0.96	Clostridiales	0.96	Ruminococcaceae	0.87	Clostridium IV	0.69	OTU_687	0	1	3	0	1	8	1	5	0	0	1	0	10	4	1	0	1	0	0	0	2	0	6	2	46
OTU_688	uncultured acetanaerobacterium sp. ;k__bacteria;p__firmicutes;c__clostridia;o__clostridiales;f__ruminococcaceae;g__acetanaerobacterium;s__acetanaerobacterium spp.;superkingdom__bacteria	0.87673	Bacteria	1	Firmicutes	0.99	Clostridia	0.99	Clostridiales	0.99	Ruminococcaceae	0.85	Acetanaerobacterium	0.19	OTU_688	0	0	0	0	0	0	5	0	0	0	0	0	0	1	1	0	11	0	0	1	12	1	4	22	58
OTU_689	eubacterium sp. oral clone bu014 ;k__bacteria;p__firmicutes;c__clostridia;o__clostridiales;f__eubacteriaceae;g__eubacterium;s__eubacterium sp.;superkingdom__bacteria	0.90261	Bacteria	1	Firmicutes	0.98	Clostridia	0.97	Clostridiales	0.97	Ruminococcaceae	0.71	Butyricicoccus	0.18	OTU_689	0	0	0	7	38	1	3	0	0	0	1	0	4	1	0	18	0	0	0	75	3	0	0	0	151
OTU_690	uncultured ruminococcus sp. ;k__bacteria;p__firmicutes;c__clostridia;o__clostridiales;f__ruminococcaceae;g__ruminococcus;s__ruminococcus spp.;superkingdom__bacteria	0.87242	Bacteria	1	Firmicutes	0.99	Clostridia	0.94	Clostridiales	0.9	Christensenellaceae	0.46	Christensenella	0.46	OTU_690	0	0	1	0	2	0	0	0	0	5	5	1	1	1	1	1	0	0	22	0	8	0	2	6	56
OTU_691	clostridium sp. sw003 ;k__bacteria;p__firmicutes;c__clostridia;o__clostridiales;f__clostridiaceae;g__clostridium;s__clostridium sp.;superkingdom__bacteria	0.88187	Bacteria	1	Firmicutes	1	Clostridia	0.99	Clostridiales	0.99	Clostridiaceae 1	0.59	Anaerobacter	0.57	OTU_691	0	1	2	23	12	6	4	3	0	1	2	39	47	26	0	10	0	1	0	0	0	0	1	5	183
OTU_692	uncultured clostridium sp. ;k__bacteria;p__firmicutes;c__clostridia;o__clostridiales;f__clostridiaceae;g__clostridium;s__clostridium spp.;superkingdom__bacteria	0.92668	Bacteria	1	Firmicutes	1	Clostridia	1	Clostridiales	1	Ruminococcaceae	1	Acetanaerobacterium	0.43	OTU_692	0	0	0	0	0	0	0	0	0	0	0	0	0	0	0	0	55	0	0	0	0	0	0	0	55
OTU_693	ay321961.1 eggerthella hongkongensis str. hku13 ;k__bacteria;p__actinobacteria;c__actinobacteria;o__coriobacteriales;f__coriobacteriaceae;g__paraeggerthella;s__eggerthella hongkongensis;superkingdom__bacteria;subclass coriobacteridae;suborder__coriobacterineae	0.99171	Bacteria	1	Actinobacteria	1	Actinobacteria	1	Coriobacteriales	1	Coriobacteriaceae	1	Paraeggerthella	0.96	OTU_693	0	0	0	0	0	0	0	1	0	2	0	0	1	0	0	1	0	0	0	0	0	6	46	0	57
OTU_694	clostridium sp. yit 12070 ;k__bacteria;p__firmicutes;c__clostridia;o__clostridiales;f__clostridiaceae;g__clostridium;s__clostridium sp.;superkingdom__bacteria	0.86166	Bacteria	1	Firmicutes	1	Clostridia	1	Clostridiales	1	Ruminococcaceae	0.68	Butyricicoccus	0.16	OTU_694	0	0	0	0	1	0	0	0	1	0	0	0	0	0	13	0	15	0	2	0	10	5	5	1	53
OTU_695	bacteroides sp. c13eg153 ;k__bacteria;p__bacteroidetes;c__bacteroidia;o__bacteroidales;f__bacteroidaceae;g__bacteroides;s__bacteroides sp.;superkingdom__bacteria;superphylum__bacteroidetes/chlorobi group	0.90569	Bacteria	1	Bacteroidetes	1	Bacteroidia	1	Bacteroidales	1	Bacteroidaceae	0.96	Bacteroides	0.96	OTU_695	0	0	7	1	48	0	3	59	0	60	23	4	21	13	1	7	17	0	0	4	25	0	1	10	304
OTU_696	nz_acga01000077.1 bacteroides sp. str. d2 ;k__bacteria;p__bacteroidetes;c__bacteroidia;o__bacteroidales;f__bacteroidaceae;g__bacteroides;s__bacteroides ovatus;superkingdom__bacteria;superphylum__bacteroidetes/chlorobi group	0.99011	Bacteria	1	Bacteroidetes	1	Bacteroidia	1	Bacteroidales	1	Bacteroidaceae	1	Bacteroides	1	OTU_696	0	0	0	0	0	0	0	0	0	0	1	0	0	0	0	0	0	0	0	0	0	0	0	95	96
OTU_697	bacteroides sp. tilapia8 ;k__bacteria;p__bacteroidetes;c__bacteroidia;o__bacteroidales;f__bacteroidaceae;g__bacteroides;s__bacteroides sp.;superkingdom__bacteria;superphylum__bacteroidetes/chlorobi group	0.93083	Bacteria	1	Bacteroidetes	1	Bacteroidia	0.87	Bacteroidales	0.87	Porphyromonadaceae	0.54	Paludibacter	0.35	OTU_697	0	0	0	0	0	0	0	0	1	0	0	1	0	0	0	0	0	0	64	1	1	3	0	0	71
OTU_698	dq809929.1 human fecal clone rl184_aao66a07 ;k__bacteria;p__firmicutes;c__clostridia;o__clostridiales;f__lachnospiraceae;g__roseburia;s__roseburia faecis;superkingdom__bacteria	0.95009	Bacteria	1	Firmicutes	1	Clostridia	1	Clostridiales	1	Lachnospiraceae	1	Roseburia	0.66	OTU_698	0	1	0	0	0	0	0	0	0	0	0	0	0	0	0	0	0	54	0	0	0	0	0	2	57
OTU_699	uncultured anaerofilum sp. ;k__bacteria;p__firmicutes;c__clostridia;o__clostridiales;f__ruminococcaceae;g__anaerofilum;s__anaerofilum spp.;superkingdom__bacteria	0.86862	Bacteria	1	Firmicutes	1	Clostridia	1	Clostridiales	1	Ruminococcaceae	1	Clostridium IV	0.85	OTU_699	0	0	0	0	0	0	1	0	0	1	0	1	7	37	0	4	0	0	0	0	2	0	0	0	53
OTU_700	clostridium sp. ;k__bacteria;p__firmicutes;c__clostridia;o__clostridiales;f__clostridiaceae;g__clostridium;s__clostridium sp.;superkingdom__bacteria	0.85742	Bacteria	1	Firmicutes	0.78	Clostridia	0.78	Clostridiales	0.78	Ruminococcaceae	0.77	Acetanaerobacterium	0.52	OTU_700	0	0	0	0	0	0	1	1	0	0	1	0	2	0	0	0	0	69	0	0	0	0	0	1	75
OTU_701	chondrus crispus ;k__eukaryota;p__eukaryota;c__florideophyceae;o__gigartinales;f__gigartinaceae;g__chondrus;s__chondrus crispus;superkingdom__eukaryota	0.9354	Bacteria	0.96	Proteobacteria	0.65	Gammaproteobacteria	0.57	Gammaproteobacteria_incertae_sedis	0.55	Candidatus Carsonella	0.55			OTU_701	0	0	0	1	0	0	0	1	0	0	0	32	8	10	0	0	0	0	0	0	0	0	0	0	52
OTU_702	bacteroides sp. b2 ;k__bacteria;p__bacteroidetes;c__bacteroidia;o__bacteroidales;f__bacteroidaceae;g__bacteroides;s__bacteroides sp.;superkingdom__bacteria;superphylum__bacteroidetes/chlorobi group	1	Bacteria	1	Bacteroidetes	1	Bacteroidia	1	Bacteroidales	1	Bacteroidaceae	1	Bacteroides	1	OTU_702	0	0	0	0	1	0	0	0	1	1	0	0	0	0	1	0	0	0	0	0	0	3	82	73	162
OTU_703	uncultured barnesiella sp. ;k__bacteria;p__bacteroidetes;c__bacteroidia;o__bacteroidales;f__porphyromonadaceae;g__barnesiella;s__barnesiella spp.;superkingdom__bacteria;superphylum__bacteroidetes/chlorobi group	0.82879	Bacteria	1	Bacteroidetes	1	Bacteroidia	1	Bacteroidales	1	Porphyromonadaceae	0.61	Paludibacter	0.41	OTU_703	0	0	20	4	4	1	2	2	0	17	1	21	8	2	0	10	7	2	0	0	0	0	1	1	103
OTU_704	uncultured bacteroides sp. ;k__bacteria;p__bacteroidetes;c__bacteroidia;o__bacteroidales;f__bacteroidaceae;g__bacteroides;s__bacteroides spp.;superkingdom__bacteria;superphylum__bacteroidetes/chlorobi group	0.88258	Bacteria	1	Bacteroidetes	1	Bacteroidia	0.99	Bacteroidales	0.99	Bacteroidaceae	0.49	Bacteroides	0.49	OTU_704	0	0	10	3	2	2	38	3	0	3	7	23	5	3	2	26	46	1	2	0	3	0	1	2	182
OTU_705	uncultured clostridium sp. ;k__bacteria;p__firmicutes;c__clostridia;o__clostridiales;f__clostridiaceae;g__clostridium;s__clostridium spp.;superkingdom__bacteria	0.95463	Bacteria	1	Firmicutes	1	Clostridia	1	Clostridiales	1	Clostridiaceae 1	0.98	Hathewaya	0.5	OTU_705	4	9	67	232	126	33	18	21	3	11	94	397	8	7	9	203	35	7	10	76	12	38	144	491	2055
OTU_706	ay049713.1 victivallis vadensis str. cello ;k__bacteria;p__lentisphaerae;c__lentisphaeria;o__victivallales;f__victivallaceae;g__victivallis;s__victivallis vadensis;superkingdom__bacteria;superphylum__chlamydiae/verrucomicrobia group	0.90084	Bacteria	1	Lentisphaerae	1	Lentisphaeria	1	Victivallales	1	Victivallaceae	1	Victivallis	1	OTU_706	0	0	0	0	0	0	0	0	0	0	0	0	0	0	0	0	0	0	1	0	0	1	47	4	53
OTU_707	ruminococcus sp. 653 ;k__bacteria;p__firmicutes;c__clostridia;o__clostridiales;f__ruminococcaceae;g__ruminococcus;s__ruminococcus sp.;superkingdom__bacteria	0.92168	Bacteria	1	Firmicutes	1	Clostridia	1	Clostridiales	1	Lachnospiraceae	0.98	Hespellia	0.4	OTU_707	0	62	0	0	0	0	0	1	0	0	0	0	0	0	7	0	0	0	1	0	0	0	0	2	73
OTU_708	dq808157.1 human fecal clone rl180_aao73c12 ;k__bacteria;p__firmicutes;c__clostridia;o__clostridiales;f__eubacteriaceae;g__eubacterium;s__eubacterium rectale;superkingdom__bacteria	0.9518	Bacteria	1	Firmicutes	1	Clostridia	1	Clostridiales	1	Lachnospiraceae	1	Lachnospiracea_incertae_sedis	0.17	OTU_708	0	0	0	0	0	1	0	0	0	0	0	1	0	0	0	0	0	0	0	0	7	0	23	20	52
OTU_709	ab470345.1 parabacteroides gordonii str. jcm 15726 ms_3 ;k__bacteria;p__bacteroidetes;c__bacteroidia;o__bacteroidales;f__porphyromonadaceae;g__parabacteroides;s__parabacteroides gordonii;superkingdom__bacteria;superphylum__bacteroidetes/chlorobi group	0.93713	Bacteria	1	Bacteroidetes	1	Bacteroidia	1	Bacteroidales	1	Porphyromonadaceae	1	Parabacteroides	0.99	OTU_709	0	12	0	0	0	0	0	21	0	0	0	1	0	1	18	0	0	1	0	0	0	0	0	1	55
OTU_710	eu764849.1 pervasive effects antibiotic on human gut microbiota deep sequencing fecal clone b2_268 ;k__bacteria;p__bacteroidetes;c__bacteroidia;o__bacteroidales;f__bacteroidaceae;g__bacteroides;s__bacteroides uniformis;superkingdom__bacteria;superphylum__bacteroidetes/chlorobi group	0.85631	Bacteria	1	Bacteroidetes	1	Bacteroidia	0.81	Bacteroidales	0.81	Porphyromonadaceae	0.57	Tannerella	0.27	OTU_710	0	0	0	0	7	0	12	23	2	2	16	2	28	7	60	34	2	0	0	1	23	0	3	2	224
OTU_711	uncultured bacteroides sp. ;k__bacteria;p__bacteroidetes;c__bacteroidia;o__bacteroidales;f__bacteroidaceae;g__bacteroides;s__bacteroides spp.;superkingdom__bacteria;superphylum__bacteroidetes/chlorobi group	0.93439	Bacteria	1	Bacteroidetes	1	Bacteroidia	1	Bacteroidales	1	Bacteroidaceae	1	Bacteroides	1	OTU_711	1	2	3	130	29	10	21	8	1	22	45	74	56	26	2	12	38	2	13	8	28	1	4	9	545
OTU_712	uncultured bacteroides sp. ;k__bacteria;p__bacteroidetes;c__bacteroidia;o__bacteroidales;f__bacteroidaceae;g__bacteroides;s__bacteroides spp.;superkingdom__bacteria;superphylum__bacteroidetes/chlorobi group	0.90998	Bacteria	1	Bacteroidetes	1	Bacteroidia	1	Bacteroidales	1	Bacteroidaceae	1	Bacteroides	1	OTU_712	0	1	3	4	3	10	5	4	0	9	1	11	5	3	1	7	6	49	1	1	3	0	5	0	132
OTU_713	ay049713.1 victivallis vadensis str. cello ;k__bacteria;p__lentisphaerae;c__lentisphaeria;o__victivallales;f__victivallaceae;g__victivallis;s__victivallis vadensis;superkingdom__bacteria;superphylum__chlamydiae/verrucomicrobia group	0.86736	Bacteria	1	Lentisphaerae	0.99	Lentisphaeria	0.97	Victivallales	0.97	Victivallaceae	0.97	Victivallis	0.97	OTU_713	0	0	0	0	0	0	0	1	0	0	0	0	0	0	0	1	1	0	0	1	0	1	42	5	52
OTU_714	cp000885.1 clostridium phytofermentans str. isdg ;k__bacteria;p__firmicutes;c__clostridia;o__clostridiales;f__lachnospiraceae;g__lachnoclostridium;s__clostridium phytofermentans;superkingdom__bacteria	0.88408	Bacteria	1	Firmicutes	1	Clostridia	1	Clostridiales	1	Lachnospiraceae	0.98	Mobilitalea	0.67	OTU_714	1	1	0	0	2	0	3	3	0	142	1	0	2	7	0	2	2	2	42	0	1	1	2	2	216
OTU_715	ay916170.1 human transverse colon biopsy clone nc94 ;k__bacteria;p__bacteroidetes;c__bacteroidia;o__bacteroidales;f__bacteroidaceae;g__bacteroides;s__bacteroides ovatus;superkingdom__bacteria;superphylum__bacteroidetes/chlorobi group	0.92885	Bacteria	1	Bacteroidetes	1	Bacteroidia	1	Bacteroidales	1	Bacteroidaceae	1	Bacteroides	1	OTU_715	0	368	0	0	0	0	0	0	0	0	0	3	0	0	0	2	0	0	0	0	1	0	0	0	374
OTU_716	gu293182.1 microbial contents and mucus yel catfish (pelteobagrus fulvidraco) stomach content clone sc12 ;k__bacteria;p__fusobacteria;c__fusobacteriia;o__fusobacteriales;f__fusobacteriaceae;g__cetobacterium;s__cetobacterium somerae;superkingdom__bacteria	0.97515	Bacteria	1	Fusobacteria	1	Fusobacteriia	1	Fusobacteriales	1	Fusobacteriaceae	1	Cetobacterium	1	OTU_716	0	0	0	1	0	0	0	2	0	0	0	0	0	0	9	0	0	0	1	0	0	3	0	41	57
OTU_717	cellulosilyticum lentocellum dsm 5427 ;k__bacteria;p__firmicutes;c__clostridia;o__clostridiales;f__lachnospiraceae;g__cellulosilyticum;s__cellulosilyticum lentocellum;superkingdom__bacteria	0.90476	Bacteria	1	Firmicutes	1	Clostridia	1	Clostridiales	1	Lachnospiraceae	0.98	Cellulosilyticum	0.96	OTU_717	0	0	1	1	6	4	0	1	0	1	7	2	0	1	2	1	2	0	0	0	2	2	19	17	69
OTU_718	cellulosilyticum lentocellum dsm 5427 ;k__bacteria;p__firmicutes;c__clostridia;o__clostridiales;f__lachnospiraceae;g__cellulosilyticum;s__cellulosilyticum lentocellum;superkingdom__bacteria	0.93	Bacteria	1	Firmicutes	1	Clostridia	1	Clostridiales	1	Lachnospiraceae	1	Cellulosilyticum	1	OTU_718	0	80	0	1	0	0	0	2	0	0	0	0	0	0	0	0	1	1	0	0	0	0	0	0	85
OTU_719	uncultured clostridium sp. ;k__bacteria;p__firmicutes;c__clostridia;o__clostridiales;f__clostridiaceae;g__clostridium;s__clostridium spp.;superkingdom__bacteria	0.95257	Bacteria	1	Firmicutes	1	Clostridia	0.99	Clostridiales	0.99	Clostridiaceae 1	0.97	Hathewaya	0.55	OTU_719	0	4	2	32	6	3	7	6	0	1	9	21	17	13	2	7	25	0	1	11	11	7	30	85	300
OTU_720	uncultured capnocytophaga sp. ;k__bacteria;p__bacteroidetes;c__flavobacteriia;o__flavobacteriales;f__flavobacteriaceae;g__capnocytophaga;s__capnocytophaga spp.;superkingdom__bacteria;superphylum__bacteroidetes/chlorobi group	0.81287	Bacteria	1	Bacteroidetes	1	Bacteroidia	0.74	Bacteroidales	0.74	Porphyromonadaceae	0.64	Tannerella	0.41	OTU_720	0	0	0	0	4	0	1	12	0	0	2	0	0	3	0	0	0	0	51	3	0	0	0	0	76
OTU_721	bacteroides sp. tilapia8 ;k__bacteria;p__bacteroidetes;c__bacteroidia;o__bacteroidales;f__bacteroidaceae;g__bacteroides;s__bacteroides sp.;superkingdom__bacteria;superphylum__bacteroidetes/chlorobi group	0.92885	Bacteria	1	Bacteroidetes	1	Bacteroidia	0.95	Bacteroidales	0.95	Marinilabiliaceae	0.35	Geofilum	0.25	OTU_721	0	0	0	0	0	0	0	0	0	0	0	0	0	0	0	0	0	0	88	0	0	0	1	0	89
OTU_722	uncultured dysgonomonas sp. ;k__bacteria;p__bacteroidetes;c__bacteroidia;o__bacteroidales;f__porphyromonadaceae;g__dysgonomonas;s__dysgonomonas spp.;superkingdom__bacteria;superphylum__bacteroidetes/chlorobi group	0.86811	Bacteria	1	Bacteroidetes	1	Bacteroidia	0.97	Bacteroidales	0.97	Porphyromonadaceae	0.73	Paludibacter	0.46	OTU_722	0	0	0	1	7	3	4	18	0	84	22	5	8	6	4	23	19	1	23	2	24	3	3	1	261
OTU_723	ef605150.1 salmonella typhimurium exploits inflammation compete intestinal microbiota mouse fecal clone 16saw25_2f07.p1k ;k__bacteria;p__verrucomicrobia;c__verrucomicrobiae;o__verrucomicrobiales;f__verrucomicrobiaceae;g__akkermansia;s__akkermansia muciniphila;superkingdom__bacteria;superphylum__chlamydiae/verrucomicrobia group	0.95178	Bacteria	1	Verrucomicrobia	1	Verrucomicrobiae	1	Verrucomicrobiales	1	Verrucomicrobiaceae	1	Akkermansia	1	OTU_723	0	3	0	1	0	0	0	0	0	0	0	0	0	0	0	2	0	172	1	0	0	0	3	30	212
OTU_724	paludibacter propionicigenes ;k__bacteria;p__bacteroidetes;c__bacteroidia;o__bacteroidales;f__porphyromonadaceae;g__paludibacter;s__paludibacter propionicigenes;superkingdom__bacteria;superphylum__bacteroidetes/chlorobi group	0.88671	Bacteria	1	Bacteroidetes	1	Bacteroidia	1	Bacteroidales	1	Porphyromonadaceae	0.98	Paludibacter	0.93	OTU_724	0	0	5	7	1	3	0	9	0	35	2	5	1	4	6	2	26	2	11	0	3	1	21	12	156
OTU_725	uncultured ethanoligenens sp. ;k__bacteria;p__firmicutes;c__clostridia;o__clostridiales;f__ruminococcaceae;g__ethanoligenens;s__ethanoligenens spp.;superkingdom__bacteria	0.88065	Bacteria	1	Firmicutes	1	Clostridia	1	Clostridiales	1	Ruminococcaceae	0.81	Acetanaerobacterium	0.38	OTU_725	0	0	0	22	3	1	1	0	0	0	2	6	2	3	0	9	5	2	0	0	0	0	0	4	60
OTU_726	nz_aaxg02000048.1 bacteroides capillosus str. atcc 29799 ;k__bacteria;p__firmicutes;c__clostridia;o__clostridiales;f__clostridiales;g__pseudoflavonifractor;s__bacteroides capillosus;superkingdom__bacteria	0.92644	Bacteria	1	Firmicutes	1	Clostridia	1	Clostridiales	1	Ruminococcaceae	1	Pseudoflavonifractor	0.52	OTU_726	0	1	0	0	0	0	0	1	0	0	0	0	0	0	4	1	0	4	0	0	0	0	38	2	51
OTU_727	uncultured acetanaerobacterium sp. ;k__bacteria;p__firmicutes;c__clostridia;o__clostridiales;f__ruminococcaceae;g__acetanaerobacterium;s__acetanaerobacterium spp.;superkingdom__bacteria	0.88752	Bacteria	1	Firmicutes	0.99	Clostridia	0.99	Clostridiales	0.99	Lachnospiraceae	0.52	Catonella	0.2	OTU_727	0	0	0	0	0	3	5	1	0	7	0	1	4	3	0	2	38	0	2	1	5	0	7	3	82
OTU_728	uncultured acetanaerobacterium sp. ;k__bacteria;p__firmicutes;c__clostridia;o__clostridiales;f__ruminococcaceae;g__acetanaerobacterium;s__acetanaerobacterium spp.;superkingdom__bacteria	0.90797	Bacteria	1	Firmicutes	1	Clostridia	0.99	Clostridiales	0.99	Ruminococcaceae	0.92	Acetanaerobacterium	0.39	OTU_728	0	0	4	0	1	4	0	34	2	0	4	0	0	0	0	0	1	0	1	0	0	0	1	1	53
OTU_729	eu136697.1 parabacteroides goldsteinii str. jcm13446 ;k__bacteria;p__bacteroidetes;c__bacteroidia;o__bacteroidales;f__porphyromonadaceae;g__parabacteroides;s__parabacteroides goldsteinii;superkingdom__bacteria;superphylum__bacteroidetes/chlorobi group	0.90551	Bacteria	1	Bacteroidetes	1	Bacteroidia	1	Bacteroidales	1	Porphyromonadaceae	1	Parabacteroides	0.83	OTU_729	0	0	0	0	1	26	0	0	0	0	20	0	1	0	0	0	0	0	4	0	0	0	0	1	53
OTU_730	uncultured bacteroides sp. ;k__bacteria;p__bacteroidetes;c__bacteroidia;o__bacteroidales;f__bacteroidaceae;g__bacteroides;s__bacteroides spp.;superkingdom__bacteria;superphylum__bacteroidetes/chlorobi group	0.91053	Bacteria	1	Firmicutes	1	Clostridia	1	Clostridiales	1	Ruminococcaceae	1	Intestinimonas	0.63	OTU_730	0	0	0	0	0	0	0	0	0	1	0	0	0	0	0	0	1	6	0	0	39	1	1	0	49
OTU_731	eu766241.1 pervasive effects antibiotic on human gut microbiota deep sequencing fecal clone b5_572 ;k__bacteria;p__firmicutes;c__clostridia;o__clostridiales;f__ruminococcaceae;g__oscillospira;s__oscillospira spp.;superkingdom__bacteria	0.88469	Bacteria	1	Firmicutes	1	Clostridia	1	Clostridiales	1	Ruminococcaceae	0.98	Intestinimonas	0.72	OTU_731	0	0	0	0	0	0	0	0	0	0	0	0	0	0	0	0	0	1	0	0	3	4	42	1	51
OTU_732	uncultured acetanaerobacterium sp. ;k__bacteria;p__firmicutes;c__clostridia;o__clostridiales;f__ruminococcaceae;g__acetanaerobacterium;s__acetanaerobacterium spp.;superkingdom__bacteria	0.87651	Bacteria	1	Firmicutes	1	Clostridia	1	Clostridiales	1	Lachnospiraceae	0.5	Anaerosporobacter	0.19	OTU_732	0	0	1	0	1	0	0	0	0	59	0	0	0	0	0	0	1	0	0	0	0	0	0	0	62
OTU_733	ay445598.1 ruminococcus flavefaciens str. r13e2 ;k__bacteria;p__firmicutes;c__clostridia;o__clostridiales;f__ruminococcaceae;g__ruminococcus;s__ruminococcus flavefaciens;superkingdom__bacteria	0.89387	Bacteria	1	Firmicutes	1	Clostridia	1	Clostridiales	1	Ruminococcaceae	0.95	Gemmiger	0.16	OTU_733	0	0	0	1	1	0	1	1	0	0	0	8	0	0	0	39	7	0	0	0	0	0	0	2	60
OTU_734	clostridium sp. strain z6 ;k__bacteria;p__firmicutes;c__clostridia;o__clostridiales;f__clostridiaceae;g__clostridium;s__clostridium sp.;superkingdom__bacteria	0.89676	Bacteria	1	Firmicutes	1	Clostridia	1	Clostridiales	1	Ruminococcaceae	1	Clostridium IV	0.83	OTU_734	0	0	42	0	0	0	1	0	0	0	1	1	1	3	0	0	0	0	0	0	0	0	0	1	50
OTU_735	ay552788.2 clostridium hathewayi ;k__bacteria;p__firmicutes;c__clostridia;o__clostridiales;f__lachnospiraceae;g__lachnoclostridium;s__clostridium hathewayi;superkingdom__bacteria	0.92369	Bacteria	1	Firmicutes	1	Clostridia	1	Clostridiales	1	Lachnospiraceae	1	Clostridium XlVa	0.73	OTU_735	0	0	0	0	0	0	0	0	0	0	0	0	0	0	0	0	0	51	0	0	0	0	0	0	51
OTU_736	uncultured clostridium sp. ;k__bacteria;p__firmicutes;c__clostridia;o__clostridiales;f__clostridiaceae;g__clostridium;s__clostridium spp.;superkingdom__bacteria	0.91393	Bacteria	1	Firmicutes	1	Clostridia	1	Clostridiales	1	Lachnospiraceae	0.82	Clostridium XlVa	0.21	OTU_736	1	0	26	4	17	17	0	0	0	7	37	2	0	0	1	2	1	0	1	1	0	0	1	5	123
OTU_737	uncultured barnesiella sp. ;k__bacteria;p__bacteroidetes;c__bacteroidia;o__bacteroidales;f__porphyromonadaceae;g__barnesiella;s__barnesiella spp.;superkingdom__bacteria;superphylum__bacteroidetes/chlorobi group	0.8499	Bacteria	1	Bacteroidetes	1	Bacteroidia	1	Bacteroidales	1	Porphyromonadaceae	0.86	Paludibacter	0.46	OTU_737	0	1	21	5	2	12	13	3	0	2	1	26	10	3	0	11	43	0	0	1	0	1	1	0	156
OTU_738	uncultured clostridium sp. ;k__bacteria;p__firmicutes;c__clostridia;o__clostridiales;f__clostridiaceae;g__clostridium;s__clostridium spp.;superkingdom__bacteria	0.8943	Bacteria	1	Firmicutes	1	Clostridia	1	Clostridiales	1	Eubacteriaceae	0.98	Anaerofustis	0.93	OTU_738	0	24	0	0	0	0	0	3	0	0	0	0	0	0	20	0	0	0	0	0	0	0	1	0	48
OTU_739	ef602945.1 salmonella typhimurium exploits inflammation compete intestinal microbiota mouse cecum clone 16saw12_3d12.w2k ;k__bacteria;p__firmicutes;c__clostridia;o__clostridiales;f__ruminococcaceae;g__ruminococcus;s__ruminococcus flavefaciens;superkingdom__bacteria	0.89938	Bacteria	1	Firmicutes	1	Clostridia	1	Clostridiales	1	Ruminococcaceae	0.98	Ruminococcus	0.52	OTU_739	0	0	1	0	0	8	0	8	3	1	1	0	0	0	0	6	18	2	0	0	2	1	3	1	55
OTU_740	clostridium sp. bs_1 ;k__bacteria;p__firmicutes;c__clostridia;o__clostridiales;f__clostridiaceae;g__clostridium;s__clostridium sp.;superkingdom__bacteria	0.86939	Bacteria	1	Firmicutes	0.99	Clostridia	0.99	Clostridiales	0.99	Ruminococcaceae	0.92	Anaerotruncus	0.3	OTU_740	0	1	0	0	0	0	0	0	0	0	1	0	0	45	0	0	0	0	2	0	0	0	0	0	49
OTU_741	uncultured clostridium sp. ;k__bacteria;p__firmicutes;c__clostridia;o__clostridiales;f__clostridiaceae;g__clostridium;s__clostridium spp.;superkingdom__bacteria	0.86758	Bacteria	1	Firmicutes	0.99	Clostridia	0.98	Clostridiales	0.98	Ruminococcaceae	0.87	Anaerobacterium	0.38	OTU_741	0	0	0	0	0	0	0	0	0	0	0	0	0	0	42	0	1	4	20	0	0	0	0	0	67
OTU_742	alistipes sp. djf_b185 ;k__bacteria;p__bacteroidetes;c__bacteroidia;o__bacteroidales;f__rikenellaceae;g__alistipes;s__alistipes sp.;superkingdom__bacteria;superphylum__bacteroidetes/chlorobi group	0.88757	Bacteria	1	Bacteroidetes	1	Bacteroidia	0.97	Bacteroidales	0.97	Rikenellaceae	0.97	Alistipes	0.97	OTU_742	0	1	0	1	0	1	0	1	0	0	0	0	0	0	0	0	0	1	139	0	1	0	0	0	145
OTU_743	uncultured ruminococcus sp. ;k__bacteria;p__firmicutes;c__clostridia;o__clostridiales;f__ruminococcaceae;g__ruminococcus;s__ruminococcus spp.;superkingdom__bacteria	0.87426	Bacteria	1	Firmicutes	0.97	Clostridia	0.97	Clostridiales	0.97	Ruminococcaceae	0.87	Anaerobacterium	0.41	OTU_743	0	0	0	1	2	0	0	0	0	6	8	0	8	1	2	0	2	1	1	0	13	2	1	0	48
OTU_744	alistipes shahii ;k__bacteria;p__bacteroidetes;c__bacteroidia;o__bacteroidales;f__rikenellaceae;g__alistipes;s__alistipes shahii;superkingdom__bacteria;superphylum__bacteroidetes/chlorobi group	0.87968	Bacteria	1	Bacteroidetes	1	Bacteroidia	0.98	Bacteroidales	0.98	Rikenellaceae	0.98	Alistipes	0.98	OTU_744	0	0	0	0	0	0	0	0	0	0	0	0	0	0	0	0	0	0	53	0	0	0	0	0	53
OTU_745	ef605150.1 salmonella typhimurium exploits inflammation compete intestinal microbiota mouse fecal clone 16saw25_2f07.p1k ;k__bacteria;p__verrucomicrobia;c__verrucomicrobiae;o__verrucomicrobiales;f__verrucomicrobiaceae;g__akkermansia;s__akkermansia muciniphila;superkingdom__bacteria;superphylum__chlamydiae/verrucomicrobia group	0.90456	Bacteria	1	Verrucomicrobia	1	Verrucomicrobiae	1	Verrucomicrobiales	1	Verrucomicrobiaceae	1	Akkermansia	1	OTU_745	0	0	0	0	0	0	0	0	0	0	0	0	0	0	0	0	0	47	0	0	0	0	0	1	48
OTU_746	eubacterium tenue ;k__bacteria;p__firmicutes;c__clostridia;o__clostridiales;f__peptostreptococcaceae;g__peptoclostridium;s__eubacterium tenue;superkingdom__bacteria	0.97664	Bacteria	1	Firmicutes	1	Clostridia	1	Clostridiales	1	Peptostreptococcaceae	1	Clostridium XI	0.65	OTU_746	0	2	0	2	1	1	0	202	1	0	0	2	2	0	18	0	48	1	4	0	0	49	9	1	343
OTU_747	uncultured sphingobacterium sp. ;k__bacteria;p__bacteroidetes;c__sphingobacteriia;o__sphingobacteriales;f__sphingobacteriaceae;g__sphingobacterium;s__sphingobacterium spp.;superkingdom__bacteria;superphylum__bacteroidetes/chlorobi group	0.87968	Bacteria	1	Bacteroidetes	1	Bacteroidia	0.99	Bacteroidales	0.99	Porphyromonadaceae	0.97	Paludibacter	0.3	OTU_747	0	0	2	1	2	1	1	3	0	111	10	0	1	1	6	0	20	0	85	0	4	8	57	13	326
OTU_748	neospora caninum ;k__eukaryota;p__apicomplexa;c__coccidia;o__eucoccidiorida;f__sarcocystidae;g__neospora;s__neospora caninum;superkingdom__eukaryota;suborder__eimeriorina	0.79175	Bacteria	0.89	Proteobacteria	0.19	Gammaproteobacteria	0.15	Gammaproteobacteria_incertae_sedis	0.11	Candidatus Carsonella	0.1			OTU_748	2	2	0	0	17	21	2	2	1	0	0	0	0	0	0	0	0	0	0	1	0	0	0	0	48
OTU_749	ay984391.1 human stool clone b293 ;k__bacteria;p__firmicutes;c__clostridia;o__clostridiales;f__lachnospiraceae;g__lachnoclostridium;s__clostridium bolteae;superkingdom__bacteria	0.95934	Bacteria	1	Firmicutes	1	Clostridia	1	Clostridiales	1	Lachnospiraceae	1	Clostridium XlVa	0.84	OTU_749	0	0	0	0	0	0	0	0	0	0	0	0	0	0	0	0	0	51	0	0	0	0	0	0	51
OTU_750	ef025909.1 clostridium symbiosum str. 69 ;k__bacteria;p__firmicutes;c__clostridia;o__clostridiales;f__lachnospiraceae;g__lachnoclostridium;s__clostridium symbiosum;superkingdom__bacteria	0.9257	Bacteria	1	Firmicutes	1	Clostridia	1	Clostridiales	1	Lachnospiraceae	1	Eisenbergiella	0.46	OTU_750	0	0	0	0	0	0	0	0	0	0	0	0	0	0	3	0	0	52	0	0	0	0	0	0	55
OTU_751	uncultured dysgonomonas sp. ;k__bacteria;p__bacteroidetes;c__bacteroidia;o__bacteroidales;f__porphyromonadaceae;g__dysgonomonas;s__dysgonomonas spp.;superkingdom__bacteria;superphylum__bacteroidetes/chlorobi group	0.88582	Bacteria	1	Bacteroidetes	1	Bacteroidia	0.96	Bacteroidales	0.96	Porphyromonadaceae	0.66	Paludibacter	0.52	OTU_751	0	0	0	0	0	3	0	0	0	79	2	2	2	1	2	2	1	0	1	21	0	1	0	0	117
OTU_752	clostridium sp. nd2 ;k__bacteria;p__firmicutes;c__clostridia;o__clostridiales;f__clostridiaceae;g__clostridium;s__clostridium sp.;superkingdom__bacteria	0.95238	Bacteria	1	Firmicutes	1	Clostridia	1	Clostridiales	1	Clostridiaceae 1	0.98	Clostridium sensu stricto	0.89	OTU_752	0	0	0	8	1	2	2	41	0	0	0	13	5	1	21	2	2	1	0	5	3	0	14	45	166
OTU_753	uncultured bacillus sp. ;k__bacteria;p__firmicutes;c__bacilli;o__bacillales;f__bacillaceae;g__bacillus;s__bacillus spp.;superkingdom__bacteria	0.85983	Bacteria	1	Firmicutes	0.94	Clostridia	0.91	Clostridiales	0.91	Ruminococcaceae	0.73	Ercella	0.11	OTU_753	1	0	4	0	11	19	0	1	1	6	2	0	0	4	0	1	1	0	5	0	1	0	1	3	61
OTU_754	clostridium sp. bs_1 ;k__bacteria;p__firmicutes;c__clostridia;o__clostridiales;f__clostridiaceae;g__clostridium;s__clostridium sp.;superkingdom__bacteria	0.88414	Bacteria	1	Firmicutes	1	Clostridia	1	Clostridiales	1	Ruminococcaceae	0.96	Subdoligranulum	0.28	OTU_754	0	0	7	35	0	0	0	0	0	0	0	0	0	0	0	0	1	0	0	0	0	0	3	3	49
OTU_755	dq456294.1 pre_adolescent turkey cecum clone cft211f4 ;k__bacteria;p__bacteroidetes;c__bacteroidia;o__bacteroidales;f__bacteroidaceae;g__bacteroides;s__bacteroides uniformis;superkingdom__bacteria;superphylum__bacteroidetes/chlorobi group	0.89285	Bacteria	1	Bacteroidetes	1	Bacteroidia	1	Bacteroidales	1	Bacteroidaceae	0.78	Bacteroides	0.78	OTU_755	0	61	0	0	0	0	0	0	1	0	0	0	0	0	0	0	0	1	0	0	1	1	0	0	65
OTU_756	abde01000031.1 victivallis vadensis str. atcc baa_548 ;k__bacteria;p__lentisphaerae;c__lentisphaeria;o__victivallales;f__victivallaceae;g__victivallis;s__victivallis vadensis;superkingdom__bacteria;superphylum__chlamydiae/verrucomicrobia group	0.90928	Bacteria	1	Lentisphaerae	1	Lentisphaeria	1	Victivallales	1	Victivallaceae	1	Victivallis	1	OTU_756	0	0	0	0	0	0	0	0	0	0	0	0	1	0	0	0	0	0	1	0	0	0	45	0	47
OTU_757	gq042951.1 topographical and temporal human skin microbiome skin buttock clone nbw1011c12c1 ;k__bacteria;p__bacteroidetes;c__bacteroidia;o__bacteroidales;f__bacteroidaceae;g__bacteroides;s__bacteroides uniformis;superkingdom__bacteria;superphylum__bacteroidetes/chlorobi group	0.99606	Bacteria	1	Bacteroidetes	1	Bacteroidia	1	Bacteroidales	1	Bacteroidaceae	1	Bacteroides	1	OTU_757	0	1	2	0	0	3	0	0	3	0	0	1	2	1	1	2	3	1	1	1	1	0	0	176	199
OTU_758	uncultured akkermansia sp. ;k__bacteria;p__verrucomicrobia;c__verrucomicrobiae;o__verrucomicrobiales;f__verrucomicrobiaceae;g__akkermansia;s__akkermansia spp.;superkingdom__bacteria;superphylum__chlamydiae/verrucomicrobia group	0.95208	Bacteria	1	Verrucomicrobia	1	Verrucomicrobiae	1	Verrucomicrobiales	1	Verrucomicrobiaceae	1	Akkermansia	1	OTU_758	0	5	2	2	1	4	1	3	1	3	3	1	1	1	38	1	3	38	3	1	7	8	2	3770	3899
OTU_759	clostridium sp. enrichment culture clone 7_25 ;k__bacteria;p__firmicutes;c__clostridia;o__clostridiales;f__clostridiaceae;g__clostridium;s__clostridium sp.;superkingdom__bacteria	0.90039	Bacteria	1	Firmicutes	1	Clostridia	1	Clostridiales	1	Ruminococcaceae	0.95	Oscillibacter	0.86	OTU_759	0	1	0	0	0	1	0	1	0	0	0	0	0	0	1	0	1	1	40	0	0	0	0	1	47
OTU_760	uncultured odoribacter sp. ;k__bacteria;p__bacteroidetes;c__bacteroidia;o__bacteroidales;f__porphyromonadaceae;g__odoribacter;s__odoribacter spp.;superkingdom__bacteria;superphylum__bacteroidetes/chlorobi group	0.87426	Bacteria	1	Bacteroidetes	1	Bacteroidia	0.83	Bacteroidales	0.83	Porphyromonadaceae	0.76	Tannerella	0.24	OTU_760	0	1	0	0	0	1	0	15	0	11	3	0	3	7	7	0	9	0	15	2	10	1	0	0	85
OTU_761	uncultured clostridium sp. ;k__bacteria;p__firmicutes;c__clostridia;o__clostridiales;f__clostridiaceae;g__clostridium;s__clostridium spp.;superkingdom__bacteria	0.93195	Bacteria	1	Firmicutes	1	Clostridia	1	Clostridiales	1	Lachnospiraceae	0.72	Anaerosporobacter	0.32	OTU_761	0	0	39	81	24	11	2	1	0	2	32	27	10	4	0	11	3	0	0	8	6	2	16	57	336
OTU_762	uncultured clostridium sp. ;k__bacteria;p__firmicutes;c__clostridia;o__clostridiales;f__clostridiaceae;g__clostridium;s__clostridium spp.;superkingdom__bacteria	0.90163	Bacteria	1	Firmicutes	1	Clostridia	1	Clostridiales	1	Lachnospiraceae	0.83	Lachnospiracea_incertae_sedis	0.39	OTU_762	2	0	19	39	14	15	1	1	0	1	26	10	0	1	0	9	1	0	0	2	0	0	1	1	143
OTU_763	gq493383.1 effect diet on human gut microbiome: metagenomic humanized gnotobiotic mice cecal contents mus musculus strain c57bl/6j ;k__bacteria;p__firmicutes;c__clostridia;o__clostridiales;f__ruminococcaceae;g__ruminiclostridium;s__clostridium methylpentosum;superkingdom__bacteria	0.85433	Bacteria	1	Firmicutes	1	Clostridia	1	Clostridiales	1	Ruminococcaceae	0.89	Clostridium IV	0.65	OTU_763	0	0	11	0	2	0	0	0	0	9	5	0	1	4	0	14	0	0	0	0	0	0	0	3	49
OTU_764	uncultured bacteroides sp. ;k__bacteria;p__bacteroidetes;c__bacteroidia;o__bacteroidales;f__bacteroidaceae;g__bacteroides;s__bacteroides spp.;superkingdom__bacteria;superphylum__bacteroidetes/chlorobi group	0.88998	Bacteria	1	Bacteroidetes	1	Bacteroidia	1	Bacteroidales	1	Bacteroidaceae	0.63	Bacteroides	0.63	OTU_764	0	0	2	1	0	0	20	3	0	5	19	4	2	8	0	0	51	0	1	0	2	0	1	0	119
OTU_765	uncultured alistipes sp. ;k__bacteria;p__bacteroidetes;c__bacteroidia;o__bacteroidales;f__rikenellaceae;g__alistipes;s__alistipes spp.;superkingdom__bacteria;superphylum__bacteroidetes/chlorobi group	0.88235	Bacteria	1	Bacteroidetes	1	Bacteroidia	0.99	Bacteroidales	0.99	Rikenellaceae	0.91	Alistipes	0.91	OTU_765	0	1	0	0	0	1	1	0	0	0	0	0	0	0	1	0	0	0	58	0	0	0	0	0	62
OTU_766	ay699280.1 lachnospira pectinoschiza m59 ;k__bacteria;p__firmicutes;c__clostridia;o__clostridiales;f__lachnospiraceae;g__lachnospira;s__lachnospira pectinoschiza;superkingdom__bacteria	0.94589	Bacteria	1	Firmicutes	1	Clostridia	1	Clostridiales	1	Lachnospiraceae	1	Lachnospira	0.49	OTU_766	0	1	0	0	0	0	4	0	0	0	0	0	0	29	0	14	1	1	0	0	0	0	0	1	51
OTU_767	dq807601.1 human fecal clone rl307_aam08g07 ;k__bacteria;p__firmicutes;c__clostridia;o__clostridiales;f__lachnospiraceae;g__roseburia;s__roseburia faecis;superkingdom__bacteria	0.944	Bacteria	1	Firmicutes	1	Clostridia	1	Clostridiales	1	Lachnospiraceae	1	Lachnospiracea_incertae_sedis	0.6	OTU_767	0	1	0	0	0	0	0	0	0	0	1	0	0	1	0	1	0	49	0	0	0	0	0	0	53
OTU_768	bacteroides sp. c13eg172 ;k__bacteria;p__bacteroidetes;c__bacteroidia;o__bacteroidales;f__bacteroidaceae;g__bacteroides;s__bacteroides sp.;superkingdom__bacteria;superphylum__bacteroidetes/chlorobi group	0.88757	Bacteria	1	Bacteroidetes	1	Bacteroidia	1	Bacteroidales	1	Prevotellaceae	0.41	Alloprevotella	0.36	OTU_768	1	0	0	5	0	0	0	0	0	0	0	1	1	0	0	0	0	0	101	0	1	0	8	0	118
OTU_769	No hits found		Bacteria	0.84	Bacteroidetes	0.19	Flavobacteriia	0.11	Flavobacteriales	0.11	Flavobacteriaceae	0.11	Arenitalea	0.01	OTU_769	0	1	0	0	0	0	0	0	2	1	0	0	0	0	0	0	0	0	2	0	0	1	36	2	45
OTU_770	uncultured acetanaerobacterium sp. ;k__bacteria;p__firmicutes;c__clostridia;o__clostridiales;f__ruminococcaceae;g__acetanaerobacterium;s__acetanaerobacterium spp.;superkingdom__bacteria	0.86788	Bacteria	1	Firmicutes	1	Clostridia	1	Clostridiales	1	Ruminococcaceae	0.98	Anaerotruncus	0.59	OTU_770	0	0	0	0	0	0	0	3	0	0	0	0	0	0	12	0	1	0	29	0	0	0	0	0	45
OTU_771	eu762942.1 pervasive effects antibiotic on human gut microbiota deep sequencing fecal clone ax3_351 ;k__bacteria;p__firmicutes;c__clostridia;o__clostridiales;f__eubacteriaceae;g__eubacterium;s__eubacterium rectale;superkingdom__bacteria	0.94011	Bacteria	1	Firmicutes	1	Clostridia	1	Clostridiales	1	Lachnospiraceae	1	Clostridium XlVa	0.4	OTU_771	0	0	0	0	0	0	0	0	0	0	0	1	1	0	3	1	36	2	0	0	1	0	0	0	45
OTU_772	eu136697.1 parabacteroides goldsteinii str. jcm13446 ;k__bacteria;p__bacteroidetes;c__bacteroidia;o__bacteroidales;f__porphyromonadaceae;g__parabacteroides;s__parabacteroides goldsteinii;superkingdom__bacteria;superphylum__bacteroidetes/chlorobi group	0.88339	Bacteria	1	Bacteroidetes	1	Bacteroidia	0.98	Bacteroidales	0.98	Porphyromonadaceae	0.74	Paludibacter	0.59	OTU_772	0	0	1	0	7	1	8	8	0	7	17	4	40	4	62	24	4	0	0	1	10	0	2	2	202
OTU_773	uncultured paludibacter sp. ;k__bacteria;p__bacteroidetes;c__bacteroidia;o__bacteroidales;f__porphyromonadaceae;g__paludibacter;s__paludibacter spp.;superkingdom__bacteria;superphylum__bacteroidetes/chlorobi group	0.84448	Bacteria	1	Bacteroidetes	1	Bacteroidia	0.91	Bacteroidales	0.91	Porphyromonadaceae	0.72	Paludibacter	0.32	OTU_773	0	1	0	0	0	0	0	2	0	1	0	0	0	1	0	0	0	0	46	0	0	0	0	1	52
OTU_774	anaerotruncus sp. nml 070203 ;k__bacteria;p__firmicutes;c__clostridia;o__clostridiales;f__ruminococcaceae;g__anaerotruncus;s__anaerotruncus sp.;superkingdom__bacteria	0.99183	Bacteria	1	Firmicutes	1	Clostridia	1	Clostridiales	1	Ruminococcaceae	1	Anaerotruncus	1	OTU_774	1	0	0	0	0	0	0	0	0	0	0	0	0	0	0	0	0	1	0	0	0	0	33	8	43
OTU_775	uncultured clostridium sp. ;k__bacteria;p__firmicutes;c__clostridia;o__clostridiales;f__clostridiaceae;g__clostridium;s__clostridium spp.;superkingdom__bacteria	0.92569	Bacteria	1	Firmicutes	1	Clostridia	1	Clostridiales	1	Peptostreptococcaceae	0.55	Intestinibacter	0.38	OTU_775	0	1	8	41	13	4	3	3	0	1	18	5	2	1	4	1	4	0	0	2	0	0	1	8	120
OTU_776	x76739.1 clostridium xylanolyticum str. dsm 6555 ;k__bacteria;p__firmicutes;c__clostridia;o__clostridiales;f__lachnospiraceae;g__lachnoclostridium;s__clostridium xylanolyticum;superkingdom__bacteria	0.94979	Bacteria	1	Firmicutes	1	Clostridia	1	Clostridiales	1	Lachnospiraceae	1	Clostridium XlVa	0.92	OTU_776	0	0	0	0	0	0	0	0	0	0	0	0	0	0	0	0	0	50	0	0	0	0	0	0	50
OTU_777	uncultured clostridium sp. ;k__bacteria;p__firmicutes;c__clostridia;o__clostridiales;f__clostridiaceae;g__clostridium;s__clostridium spp.;superkingdom__bacteria	0.85515	Bacteria	1	Firmicutes	1	Clostridia	1	Clostridiales	1	Ruminococcaceae	0.98	Clostridium IV	0.8	OTU_777	0	0	1	0	2	0	3	5	0	0	1	10	1	4	0	2	0	12	0	0	0	0	0	0	41
OTU_778	ruminococcus sp. nml 00_0124 ;k__bacteria;p__firmicutes;c__clostridia;o__clostridiales;f__ruminococcaceae;g__ruminococcus;s__ruminococcus sp.;superkingdom__bacteria	0.91044	Bacteria	1	Firmicutes	1	Clostridia	1	Clostridiales	1	Ruminococcaceae	1	Clostridium IV	0.71	OTU_778	0	0	1	11	5	12	0	0	0	0	8	26	1	1	0	32	10	21	1	0	1	0	1	3	134
OTU_779	uncultured sedimentibacter sp. ;k__bacteria;p__firmicutes;c__clostridia;o__clostridiales;f__clostridiales family xi. incertae sedis;g__sedimentibacter;s__sedimentibacter spp.;superkingdom__bacteria	0.95312	Bacteria	1	Firmicutes	1	Clostridia	1	Clostridiales	1	Clostridiales_Incertae Sedis XI	0.77	Soehngenia	0.17	OTU_779	0	0	0	0	0	1	0	1	0	0	0	1	0	0	40	0	0	0	9	0	0	0	0	1	53
OTU_780	candidatus clostridium anorexicamassiliense ap5 ;k__bacteria;p__firmicutes;c__clostridia;o__clostridiales;f__clostridiaceae;g__clostridium;s__candidatus clostridium anorexicamassiliense;superkingdom__bacteria	0.97325	Bacteria	1	Firmicutes	1	Clostridia	1	Clostridiales	1	Clostridiaceae 1	1	Clostridium sensu stricto	0.81	OTU_780	0	0	0	0	0	2	0	0	0	0	0	0	1	0	0	0	0	0	0	0	0	64	1	0	68
OTU_781	bacteroides sp. tilapia8 ;k__bacteria;p__bacteroidetes;c__bacteroidia;o__bacteroidales;f__bacteroidaceae;g__bacteroides;s__bacteroides sp.;superkingdom__bacteria;superphylum__bacteroidetes/chlorobi group	0.93675	Bacteria	1	Bacteroidetes	1	Bacteroidia	0.99	Bacteroidales	0.99	Porphyromonadaceae	0.94	Paludibacter	0.8	OTU_781	0	0	0	1	0	0	0	0	0	0	1	0	1	0	0	1	0	0	89	0	1	0	0	0	94
OTU_782	intestinimonas butyriciproducens ;k__bacteria;p__firmicutes;c__clostridia;o__clostridiales;f__clostridiales;g__intestinimonas;s__intestinimonas butyriciproducens;superkingdom__bacteria	0.93426	Bacteria	1	Firmicutes	1	Clostridia	1	Clostridiales	1	Ruminococcaceae	1	Intestinimonas	0.89	OTU_782	1	0	0	0	0	0	0	1	0	2	0	1	1	7	7	0	0	0	20	0	8	0	1	0	49
OTU_783	ef400626.1 human fecal clone sjtu_e_15_89 ;k__bacteria;p__firmicutes;c__clostridia;o__clostridiales;f__ruminococcaceae;g__ruminococcus;s__ruminococcus bromii;superkingdom__bacteria	0.84313	Bacteria	1	Firmicutes	0.98	Clostridia	0.95	Clostridiales	0.93	Ruminococcaceae	0.54	Cellulosibacter	0.15	OTU_783	0	0	8	0	1	0	1	14	0	9	2	0	0	0	4	2	0	0	0	1	1	0	1	3	47
OTU_784	uncultured paludibacter sp. ;k__bacteria;p__bacteroidetes;c__bacteroidia;o__bacteroidales;f__porphyromonadaceae;g__paludibacter;s__paludibacter spp.;superkingdom__bacteria;superphylum__bacteroidetes/chlorobi group	0.84081	Bacteria	1	Bacteroidetes	1	Bacteroidia	0.99	Bacteroidales	0.99	Porphyromonadaceae	0.65	Paludibacter	0.16	OTU_784	0	0	0	0	0	0	0	1	0	39	0	0	0	0	0	0	1	0	0	0	0	0	1	0	42
OTU_785	ef404669.1 human fecal clone sjtu_c_14_31 ;k__bacteria;p__bacteroidetes;c__bacteroidia;o__bacteroidales;f__bacteroidaceae;g__bacteroides;s__bacteroides uniformis;superkingdom__bacteria;superphylum__bacteroidetes/chlorobi group	0.88627	Bacteria	1	Bacteroidetes	1	Bacteroidia	1	Bacteroidales	1	Bacteroidaceae	0.73	Bacteroides	0.73	OTU_785	0	0	14	3	0	3	19	2	0	3	1	10	8	1	0	8	59	0	1	1	2	0	0	1	136
OTU_786	uncultured turicibacter sp. ;k__bacteria;p__firmicutes;c__erysipelotrichia;o__erysipelotrichales;f__erysipelotrichaceae;g__turicibacter;s__turicibacter spp.;superkingdom__bacteria	0.82331	Bacteria	1	Firmicutes	0.59	Erysipelotrichia	0.23	Erysipelotrichales	0.23	Erysipelotrichaceae	0.23	Holdemanella	0.17	OTU_786	0	0	3	0	0	0	0	0	0	1	0	0	0	1	0	0	48	0	0	0	0	0	0	0	53
OTU_787	uncultured clostridium sp. ;k__bacteria;p__firmicutes;c__clostridia;o__clostridiales;f__clostridiaceae;g__clostridium;s__clostridium spp.;superkingdom__bacteria	0.96288	Bacteria	1	Firmicutes	1	Clostridia	1	Clostridiales	1	Clostridiaceae 1	0.83	Hathewaya	0.18	OTU_787	2	2	61	156	80	24	24	7	0	10	85	51	22	17	0	42	13	0	1	25	64	5	52	312	1055
OTU_788	clostridium sp. enrichment culture clone 06_1235251_143 ;k__bacteria;p__firmicutes;c__clostridia;o__clostridiales;f__clostridiaceae;g__clostridium;s__clostridium sp.;superkingdom__bacteria	0.90505	Bacteria	1	Firmicutes	0.9	Clostridia	0.74	Clostridiales	0.71	Heliobacteriaceae	0.23	Heliobacillus	0.23	OTU_788	0	0	0	0	0	0	0	0	0	0	1	0	0	1	0	1	0	0	1	0	0	0	41	0	45
OTU_789	uncultured clostridium sp. ;k__bacteria;p__firmicutes;c__clostridia;o__clostridiales;f__clostridiaceae;g__clostridium;s__clostridium spp.;superkingdom__bacteria	0.87647	Bacteria	1	Firmicutes	0.99	Clostridia	0.71	Clostridiales	0.71	Clostridiaceae 1	0.6	Oceanirhabdus	0.28	OTU_789	0	0	1	26	6	5	0	0	0	1	1	0	1	0	0	2	0	0	0	0	1	0	0	1	45
OTU_790	eu462942.1 southern three_banded armadillo feces clone arma_aaj55d05 ;k__bacteria;p__bacteroidetes;c__bacteroidia;o__bacteroidales;f__bacteroidaceae;g__bacteroides;s__bacteroides uniformis;superkingdom__bacteria;superphylum__bacteroidetes/chlorobi group	0.88671	Bacteria	1	Bacteroidetes	1	Bacteroidia	1	Bacteroidales	1	Bacteroidaceae	1	Bacteroides	1	OTU_790	0	0	0	1	0	0	0	1	0	0	1	0	0	0	0	0	1	172	1	0	0	1	2	1	181
OTU_791	uncultured odoribacter sp. ;k__bacteria;p__bacteroidetes;c__bacteroidia;o__bacteroidales;f__porphyromonadaceae;g__odoribacter;s__odoribacter spp.;superkingdom__bacteria;superphylum__bacteroidetes/chlorobi group	0.86247	Bacteria	1	Bacteroidetes	1	Bacteroidia	0.95	Bacteroidales	0.95	Porphyromonadaceae	0.8	Tannerella	0.25	OTU_791	0	0	1	1	2	0	1	27	0	11	4	0	9	21	4	0	25	1	23	0	16	1	3	3	153
OTU_792	uncultured caloramator sp. ;k__bacteria;p__firmicutes;c__clostridia;o__clostridiales;f__clostridiaceae;g__caloramator;s__caloramator spp.;superkingdom__bacteria	0.813	Bacteria	0.99	Firmicutes	0.78	Clostridia	0.76	Clostridiales	0.76	Catabacteriaceae	0.48	Catabacter	0.48	OTU_792	0	42	0	0	0	0	0	0	0	0	0	1	0	0	1	0	0	0	0	0	0	0	0	0	44
OTU_793	No hits found		Bacteria	0.79	Firmicutes	0.22	Erysipelotrichia	0.06	Erysipelotrichales	0.06	Erysipelotrichaceae	0.06	Eggerthia	0.03	OTU_793	0	0	0	0	0	0	0	0	0	0	0	0	0	0	0	0	0	0	0	0	0	0	44	1	45
OTU_794	bacteroides sp. tilapia1 ;k__bacteria;p__bacteroidetes;c__bacteroidia;o__bacteroidales;f__bacteroidaceae;g__bacteroides;s__bacteroides sp.;superkingdom__bacteria;superphylum__bacteroidetes/chlorobi group	0.82035	Bacteria	1	Bacteroidetes	0.97	Bacteroidia	0.9	Bacteroidales	0.9	Porphyromonadaceae	0.39	Paludibacter	0.35	OTU_794	0	1	1	0	0	0	5	4	0	10	6	2	9	3	0	10	6	1	0	0	0	2	0	0	60
OTU_795	ruminococcus sp. nk3a76 ;k__bacteria;p__firmicutes;c__clostridia;o__clostridiales;f__ruminococcaceae;g__ruminococcus;s__ruminococcus sp.;superkingdom__bacteria	0.84948	Bacteria	1	Firmicutes	0.86	Clostridia	0.84	Clostridiales	0.84	Ruminococcaceae	0.73	Sporobacter	0.17	OTU_795	0	1	1	0	0	39	0	0	0	0	0	0	0	0	0	0	0	0	0	0	1	0	1	1	44
OTU_796	uncultured clostridium sp. ;k__bacteria;p__firmicutes;c__clostridia;o__clostridiales;f__clostridiaceae;g__clostridium;s__clostridium spp.;superkingdom__bacteria	0.91321	Bacteria	1	Firmicutes	1	Clostridia	1	Clostridiales	1	Lachnospiraceae	1	Lachnospiracea_incertae_sedis	0.21	OTU_796	0	0	0	0	0	0	0	0	0	1	0	0	0	0	0	0	0	0	1	0	1	0	40	0	43
OTU_797	uncultured barnesiella sp. ;k__bacteria;p__bacteroidetes;c__bacteroidia;o__bacteroidales;f__porphyromonadaceae;g__barnesiella;s__barnesiella spp.;superkingdom__bacteria;superphylum__bacteroidetes/chlorobi group	0.86939	Bacteria	1	Bacteroidetes	1	Bacteroidia	1	Bacteroidales	1	Porphyromonadaceae	0.97	Barnesiella	0.63	OTU_797	0	2	1	7	2	10	84	1	1	82	48	2	0	26	1	0	103	1	0	0	1	1	0	7	380
OTU_798	bacteroides sp. tilapia8 ;k__bacteria;p__bacteroidetes;c__bacteroidia;o__bacteroidales;f__bacteroidaceae;g__bacteroides;s__bacteroides sp.;superkingdom__bacteria;superphylum__bacteroidetes/chlorobi group	0.87351	Bacteria	1	Bacteroidetes	1	Bacteroidia	0.97	Bacteroidales	0.97	Marinilabiliaceae	0.58	Anaerophaga	0.43	OTU_798	0	0	1	0	2	1	13	1	0	11	30	1	1	15	2	1	18	2	4	1	0	0	0	0	104
OTU_799	clostridium cylindrosporum ;k__bacteria;p__firmicutes;c__clostridia;o__clostridiales;f__clostridiaceae;g__clostridium;s__clostridium cylindrosporum;superkingdom__bacteria	0.88163	Bacteria	1	Firmicutes	1	Clostridia	1	Clostridiales	0.98	Clostridiaceae 4	0.28	Salimesophilobacter	0.18	OTU_799	2	2	30	271	142	230	21	36	2	7	40	356	762	539	26	199	7	4	6	13	12	7	12	58	2784
OTU_800	eu463735.1 domesticated horse feces clone horsej_aai91h08 ;k__bacteria;p__firmicutes;c__clostridia;o__clostridiales;f__clostridiaceae;g__clostridium;s__clostridium butyricum;superkingdom__bacteria	0.93995	Bacteria	1	Firmicutes	1	Clostridia	1	Clostridiales	1	Clostridiaceae 1	1	Clostridium sensu stricto	0.77	OTU_800	0	1	1	37	1	3	6	5	0	0	1	43	13	5	1	5	1	2	0	8	8	0	2	4	147
OTU_801	uncultured clostridium sp. ;k__bacteria;p__firmicutes;c__clostridia;o__clostridiales;f__clostridiaceae;g__clostridium;s__clostridium spp.;superkingdom__bacteria	0.93699	Bacteria	1	Firmicutes	1	Clostridia	0.97	Clostridiales	0.97	Clostridiaceae 1	0.88	Anaerobacter	0.35	OTU_801	0	0	18	56	14	2	1	0	0	1	19	4	2	0	1	1	2	1	0	1	1	0	0	8	132
OTU_802	peptococcus sp. canine oral taxon 044 ;k__bacteria;p__firmicutes;c__clostridia;o__clostridiales;f__peptococcaceae;g__peptococcus;s__peptococcus sp.;superkingdom__bacteria	0.82904	Bacteria	1	Firmicutes	0.99	Clostridia	0.92	Clostridiales	0.92	Peptococcaceae 1	0.88	Desulfonispora	0.78	OTU_802	0	0	0	0	0	0	2	0	0	1	0	0	12	27	0	0	0	0	0	0	0	0	0	0	42
OTU_803	intestinimonas butyriciproducens ;k__bacteria;p__firmicutes;c__clostridia;o__clostridiales;f__clostridiales;g__intestinimonas;s__intestinimonas butyriciproducens;superkingdom__bacteria	0.86111	Bacteria	1	Firmicutes	1	Clostridia	1	Clostridiales	0.99	Ruminococcaceae	0.98	Intestinimonas	0.59	OTU_803	0	0	7	0	0	0	4	0	0	5	6	0	0	1	0	0	0	0	5	0	0	12	0	2	42
OTU_804	clostridium sp. clone_9 ;k__bacteria;p__firmicutes;c__clostridia;o__clostridiales;f__clostridiaceae;g__clostridium;s__clostridium sp.;superkingdom__bacteria	0.9518	Bacteria	1	Firmicutes	1	Clostridia	1	Clostridiales	1	Lachnospiraceae	1	Clostridium XlVa	0.95	OTU_804	0	1	0	0	0	0	0	0	0	0	0	0	0	0	0	0	0	67	0	0	0	0	0	0	68
OTU_805	dq325641.1 metagenomic gut microbiome healthy human stool clone b190 ;k__bacteria;p__firmicutes;c__clostridia;o__clostridiales;f__ruminococcaceae;g__oscillospira;s__oscillospira spp.;superkingdom__bacteria	0.90852	Bacteria	1	Firmicutes	1	Clostridia	1	Clostridiales	1	Lachnospiraceae	0.6	Anaerosporobacter	0.18	OTU_805	0	0	1	0	0	0	2	0	0	2	1	1	0	0	0	4	30	13	18	2	24	0	1	2	101
OTU_806	cellulosilyticum lentocellum dsm 5427 ;k__bacteria;p__firmicutes;c__clostridia;o__clostridiales;f__lachnospiraceae;g__cellulosilyticum;s__cellulosilyticum lentocellum;superkingdom__bacteria	0.91632	Bacteria	1	Firmicutes	1	Clostridia	1	Clostridiales	1	Lachnospiraceae	0.98	Cellulosilyticum	0.77	OTU_806	0	0	2	1	5	4	0	0	0	0	2	0	0	0	0	0	0	0	0	3	2	0	15	5	39
OTU_807	clostridium sp. ;k__bacteria;p__firmicutes;c__clostridia;o__clostridiales;f__clostridiaceae;g__clostridium;s__clostridium sp.;superkingdom__bacteria	0.90184	Bacteria	1	Firmicutes	1	Clostridia	0.99	Clostridiales	0.99	Ruminococcaceae	0.96	Gemmiger	0.13	OTU_807	0	0	1	2	4	3	3	1	0	235	3	6	7	23	0	6	135	0	13	0	2	1	0	4	449
OTU_808	bacteroides graminisolvens ;k__bacteria;p__bacteroidetes;c__bacteroidia;o__bacteroidales;f__bacteroidaceae;g__bacteroides;s__bacteroides graminisolvens;superkingdom__bacteria;superphylum__bacteroidetes/chlorobi group	0.90316	Bacteria	1	Bacteroidetes	1	Bacteroidia	1	Bacteroidales	1	Bacteroidaceae	1	Bacteroides	1	OTU_808	0	1	1	1	0	0	2	1	1	53	0	1	5	4	2	0	0	2	1	0	2	2	1	3	83
OTU_809	uncultured paludibacter sp. ;k__bacteria;p__bacteroidetes;c__bacteroidia;o__bacteroidales;f__porphyromonadaceae;g__paludibacter;s__paludibacter spp.;superkingdom__bacteria;superphylum__bacteroidetes/chlorobi group	0.84842	Bacteria	1	Bacteroidetes	1	Bacteroidia	1	Bacteroidales	1	Porphyromonadaceae	0.93	Paludibacter	0.5	OTU_809	0	0	0	0	0	0	0	0	0	0	0	0	0	0	0	0	1	0	0	0	0	0	41	0	42
OTU_810	uncultured dysgonomonas sp. ;k__bacteria;p__bacteroidetes;c__bacteroidia;o__bacteroidales;f__porphyromonadaceae;g__dysgonomonas;s__dysgonomonas spp.;superkingdom__bacteria;superphylum__bacteroidetes/chlorobi group	0.88188	Bacteria	1	Bacteroidetes	1	Bacteroidia	0.98	Bacteroidales	0.98	Porphyromonadaceae	0.75	Paludibacter	0.46	OTU_810	0	0	13	3	15	5	5	23	0	154	25	12	35	8	54	13	27	2	38	4	11	3	2	4	456
OTU_811	uncultured jeotgalicoccus sp. ;k__bacteria;p__firmicutes;c__bacilli;o__bacillales;f__staphylococcaceae;g__jeotgalicoccus;s__jeotgalicoccus spp.;superkingdom__bacteria	0.93612	Bacteria	1	Firmicutes	1	Clostridia	1	Clostridiales	1	Ruminococcaceae	1	Pseudoflavonifractor	0.44	OTU_811	0	0	0	0	0	0	0	0	0	0	0	0	0	2	1	0	3	31	0	0	4	0	0	1	42
OTU_812	gq043034.1 topographical and temporal human skin microbiome skin buttock clone nbw1012d07c1 ;k__bacteria;p__bacteroidetes;c__bacteroidia;o__bacteroidales;f__bacteroidaceae;g__bacteroides;s__bacteroides vulgatus;superkingdom__bacteria;superphylum__bacteroidetes/chlorobi group	0.89236	Bacteria	1	Bacteroidetes	1	Bacteroidia	1	Bacteroidales	1	Bacteroidaceae	0.71	Bacteroides	0.71	OTU_812	0	0	5	1	2	3	3	10	1	47	8	6	8	6	6	3	20	0	6	1	20	1	67	16	240
OTU_813	uncultured clostridium sp. ;k__bacteria;p__firmicutes;c__clostridia;o__clostridiales;f__clostridiaceae;g__clostridium;s__clostridium spp.;superkingdom__bacteria	0.93223	Bacteria	1	Firmicutes	1	Clostridia	0.99	Clostridiales	0.99	Clostridiaceae 1	0.79	Hathewaya	0.29	OTU_813	0	2	1	12	3	2	4	2	0	6	3	9	7	3	0	5	1	0	0	1	4	2	13	60	140
OTU_814	eu775498.1 western lowland gorilla feces clone gorsd_aaa03f03 ;k__bacteria;p__firmicutes;c__clostridia;o__clostridiales;f__ruminococcaceae;g__oscillospira;s__oscillospira spp.;superkingdom__bacteria	0.938	Bacteria	1	Firmicutes	1	Clostridia	1	Clostridiales	1	Ruminococcaceae	1	Oscillibacter	1	OTU_814	0	0	0	0	0	0	0	1	0	0	0	0	0	0	3	0	0	1	34	0	0	0	1	0	40
OTU_815	eu462541.1 sumatran orangutan feces clone orang1_aai56f10 ;k__bacteria;p__firmicutes;c__clostridia;o__clostridiales;f__ruminococcaceae;g__oscillospira;s__oscillospira spp.;superkingdom__bacteria	0.8984	Bacteria	1	Firmicutes	1	Clostridia	1	Clostridiales	1	Ruminococcaceae	1	Oscillibacter	0.42	OTU_815	0	0	0	0	0	0	0	0	0	0	0	0	0	0	1	0	21	1	1	0	6	4	1	7	42
OTU_816	clostridium sp. enrichment culture clone vanctr97 ;k__bacteria;p__firmicutes;c__clostridia;o__clostridiales;f__clostridiaceae;g__clostridium;s__clostridium sp.;superkingdom__bacteria	0.86481	Bacteria	1	Firmicutes	0.96	Clostridia	0.95	Clostridiales	0.95	Catabacteriaceae	0.2	Catabacter	0.2	OTU_816	0	39	0	0	0	0	0	1	0	0	0	0	0	0	0	0	0	1	0	0	0	0	0	0	41
OTU_817	uncultured acetivibrio sp. ;k__bacteria;p__firmicutes;c__clostridia;o__clostridiales;f__ruminococcaceae;g__acetivibrio;s__acetivibrio spp.;superkingdom__bacteria	0.82851	Bacteria	1	Firmicutes	0.92	Clostridia	0.84	Clostridiales	0.79	Catabacteriaceae	0.12	Catabacter	0.12	OTU_817	1	0	7	1	1	17	1	0	0	1	8	1	0	1	0	0	0	0	1	0	0	0	2	0	42
OTU_818	ef526503.1 pseudomonas putida str. napc3 ;k__bacteria;p__proteobacteria;c__gammaproteobacteria;o__pseudomonadales;f__pseudomonadaceae;g__pseudomonas;s__pseudomonas putida;superkingdom__bacteria;species group pseudomonas putida group	0.99403	Bacteria	1	Proteobacteria	1	Gammaproteobacteria	1	Pseudomonadales	1	Pseudomonadaceae	1	Pseudomonas	1	OTU_818	0	0	0	1	0	0	0	0	0	0	0	0	0	0	0	0	0	1	0	37	0	0	0	0	39
OTU_819	uncultured bacteroides sp. ;k__bacteria;p__bacteroidetes;c__bacteroidia;o__bacteroidales;f__bacteroidaceae;g__bacteroides;s__bacteroides spp.;superkingdom__bacteria;superphylum__bacteroidetes/chlorobi group	0.91585	Bacteria	1	Bacteroidetes	1	Bacteroidia	1	Bacteroidales	1	Bacteroidaceae	0.99	Bacteroides	0.99	OTU_819	1	2	17	78	46	57	33	88	2	30	55	48	31	32	27	51	65	117	57	12	37	0	15	4	905
OTU_820	cellulosilyticum lentocellum dsm 5427 ;k__bacteria;p__firmicutes;c__clostridia;o__clostridiales;f__lachnospiraceae;g__cellulosilyticum;s__cellulosilyticum lentocellum;superkingdom__bacteria	0.93429	Bacteria	1	Firmicutes	1	Clostridia	1	Clostridiales	1	Lachnospiraceae	1	Cellulosilyticum	0.87	OTU_820	0	0	0	0	0	0	0	1	0	0	0	1	0	0	0	0	0	0	0	2	0	0	13	19	36
OTU_821	clostridium herbivorans ;k__bacteria;p__firmicutes;c__clostridia;o__clostridiales;f__lachnospiraceae;g__lachnoclostridium;s__clostridium herbivorans;superkingdom__bacteria	0.892	Bacteria	1	Firmicutes	1	Clostridia	1	Clostridiales	1	Lachnospiraceae	0.78	Anaerosporobacter	0.31	OTU_821	0	0	0	2	5	3	0	5	0	0	4	1	1	0	0	0	1	0	0	0	35	0	0	3	60
OTU_822	ay547271.1 alistipes massiliensis str. 3302398 ;k__bacteria;p__bacteroidetes;c__bacteroidia;o__bacteroidales;f__rikenellaceae;g__alistipes;s__alistipes massiliensis;superkingdom__bacteria;superphylum__bacteroidetes/chlorobi group	0.91159	Bacteria	1	Bacteroidetes	1	Bacteroidia	1	Bacteroidales	1	Rikenellaceae	1	Alistipes	1	OTU_822	0	0	0	0	0	0	0	0	0	0	0	0	0	0	0	0	0	0	40	0	0	0	0	0	40
OTU_823	uncultured clostridium sp. ;k__bacteria;p__firmicutes;c__clostridia;o__clostridiales;f__clostridiaceae;g__clostridium;s__clostridium spp.;superkingdom__bacteria	0.94409	Bacteria	1	Firmicutes	1	Clostridia	1	Clostridiales	1	Clostridiaceae 1	1	Clostridium sensu stricto	0.69	OTU_823	0	0	3	25	3	1	5	2	0	1	4	22	5	4	0	6	1	0	0	3	2	4	0	8	99
OTU_824	uncultured bacteroides sp. ;k__bacteria;p__bacteroidetes;c__bacteroidia;o__bacteroidales;f__bacteroidaceae;g__bacteroides;s__bacteroides spp.;superkingdom__bacteria;superphylum__bacteroidetes/chlorobi group	0.87084	Bacteria	1	Bacteroidetes	1	Bacteroidia	1	Bacteroidales	1	Bacteroidaceae	0.52	Bacteroides	0.52	OTU_824	0	1	36	18	9	48	54	17	2	5	23	45	15	37	3	10	19	3	2	1	1	0	2	8	359
OTU_825	uncultured clostridium sp. ;k__bacteria;p__firmicutes;c__clostridia;o__clostridiales;f__clostridiaceae;g__clostridium;s__clostridium spp.;superkingdom__bacteria	0.9792	Bacteria	1	Firmicutes	1	Clostridia	1	Clostridiales	1	Clostridiaceae 1	1	Clostridium sensu stricto	0.91	OTU_825	0	323	20	57	91	41	288	480	2	23	23	122	77	42	46	86	29	7	34	256	81	162	89	160	2539
OTU_826	uncultured clostridium sp. ;k__bacteria;p__firmicutes;c__clostridia;o__clostridiales;f__clostridiaceae;g__clostridium;s__clostridium spp.;superkingdom__bacteria	0.82113	Bacteria	1	Firmicutes	0.89	Clostridia	0.82	Clostridiales	0.8	Catabacteriaceae	0.18	Catabacter	0.18	OTU_826	0	0	0	0	0	1	0	2	0	0	0	0	0	0	11	0	0	0	0	0	0	1	29	0	44
OTU_827	clostridium sp. ;k__bacteria;p__firmicutes;c__clostridia;o__clostridiales;f__clostridiaceae;g__clostridium;s__clostridium sp.;superkingdom__bacteria	0.89873	Bacteria	1	Firmicutes	1	Clostridia	0.97	Clostridiales	0.97	Ruminococcaceae	0.86	Clostridium IV	0.33	OTU_827	0	1	18	3	16	39	1	5	0	2	23	8	5	3	1	17	4	40	0	1	3	0	3	4	197
OTU_828	clostridium sp. yit 12070 ;k__bacteria;p__firmicutes;c__clostridia;o__clostridiales;f__clostridiaceae;g__clostridium;s__clostridium sp.;superkingdom__bacteria	0.88223	Bacteria	1	Firmicutes	1	Clostridia	1	Clostridiales	1	Ruminococcaceae	1	Clostridium IV	0.77	OTU_828	0	0	0	0	0	0	9	0	0	2	0	4	7	23	0	0	0	0	0	0	0	0	0	1	46
OTU_829	gq016609.1 topographical and temporal human skin microbiome skin gluteal crease clone nbw823e07c1 ;k__bacteria;p__firmicutes;c__erysipelotrichia;o__erysipelotrichales;f__erysipelotrichaceae;g__erysipelatoclostridium;s__clostridium ramosum;superkingdom__bacteria	0.96586	Bacteria	1	Firmicutes	1	Erysipelotrichia	1	Erysipelotrichales	1	Erysipelotrichaceae	1	Clostridium XVIII	1	OTU_829	0	778	1	2	1	0	2	16	0	0	0	1	0	1	12	0	2	0	0	0	0	2	0	2	820
OTU_830	uncultured barnesiella sp. ;k__bacteria;p__bacteroidetes;c__bacteroidia;o__bacteroidales;f__porphyromonadaceae;g__barnesiella;s__barnesiella spp.;superkingdom__bacteria;superphylum__bacteroidetes/chlorobi group	0.85575	Bacteria	1	Bacteroidetes	1	Bacteroidia	1	Bacteroidales	1	Porphyromonadaceae	0.66	Barnesiella	0.34	OTU_830	0	0	7	2	0	13	33	5	15	3	2	19	8	3	1	16	16	0	3	0	1	2	0	2	151
OTU_831	clostridium sp. 6_44 ;k__bacteria;p__firmicutes;c__clostridia;o__clostridiales;f__clostridiaceae;g__clostridium;s__clostridium sp.;superkingdom__bacteria	0.88015	Bacteria	1	Bacteroidetes	0.99	Bacteroidia	0.79	Bacteroidales	0.79	Rikenellaceae	0.25	Mucinivorans	0.13	OTU_831	0	0	0	0	0	0	0	0	0	0	0	0	0	0	45	0	0	0	0	0	0	0	0	0	45
OTU_832	uncultured ethanoligenens sp. ;k__bacteria;p__firmicutes;c__clostridia;o__clostridiales;f__ruminococcaceae;g__ethanoligenens;s__ethanoligenens spp.;superkingdom__bacteria	0.87037	Bacteria	1	Firmicutes	1	Clostridia	1	Clostridiales	1	Ruminococcaceae	0.53	Acetivibrio	0.2	OTU_832	0	0	1	23	2	0	0	0	0	0	3	5	1	2	0	10	17	5	1	0	0	0	1	2	73
OTU_833	desulfonispora thiosulfatigenes ;k__bacteria;p__firmicutes;c__clostridia;o__clostridiales;f__peptococcaceae;g__desulfonispora;s__desulfonispora thiosulfatigenes;superkingdom__bacteria	0.88135	Bacteria	1	Firmicutes	1	Clostridia	0.98	Clostridiales	0.98	Peptococcaceae 1	0.94	Desulfonispora	0.94	OTU_833	0	0	0	0	0	0	0	0	0	0	0	0	0	0	0	0	0	0	0	42	0	0	0	0	42
OTU_834	bacillus sp. t515 ;k__bacteria;p__firmicutes;c__bacilli;o__bacillales;f__bacillaceae;g__bacillus;s__bacillus sp.;superkingdom__bacteria	0.81624	Bacteria	1	Firmicutes	0.74	Bacilli	0.25	Bacillales	0.22	Bacillales_Incertae Sedis X	0.12	Thermicanus	0.12	OTU_834	0	0	0	0	0	2	1	30	0	1	0	1	0	0	0	6	0	0	0	0	0	0	0	0	41
OTU_835	fj676650.1 synecology primary and secondary habitats escherichia coli o157:h7 fecal marc beef cattle feedlot animal #4225 pen 301 ;k__bacteria;p__firmicutes;c__clostridia;o__clostridiales;f__clostridiaceae;g__clostridium;s__clostridium neonatale;superkingdom__bacteria	0.95652	Bacteria	1	Firmicutes	1	Clostridia	1	Clostridiales	1	Clostridiaceae 1	1	Clostridium sensu stricto	0.51	OTU_835	0	1	3	5	6	5	14	59	0	16	0	5	3	4	0	1	23	0	1	3	1	0	1	5	156
OTU_836	dq455961.2 pre_adolescent turkey cecum clone cft111f5 ;k__bacteria;p__firmicutes;c__clostridia;o__clostridiales;f__ruminococcaceae;g__oscillospira;s__oscillospira spp.;superkingdom__bacteria	0.94433	Bacteria	1	Firmicutes	1	Clostridia	1	Clostridiales	1	Ruminococcaceae	1	Oscillibacter	1	OTU_836	0	0	0	0	1	0	1	0	0	13	0	0	0	3	0	1	4	15	1	0	0	0	0	0	39
OTU_837	uncultured ruminococcus sp. ;k__bacteria;p__firmicutes;c__clostridia;o__clostridiales;f__ruminococcaceae;g__ruminococcus;s__ruminococcus spp.;superkingdom__bacteria	0.81504	Bacteria	1	Firmicutes	0.98	Clostridia	0.98	Clostridiales	0.98	Catabacteriaceae	0.75	Catabacter	0.75	OTU_837	0	24	0	0	0	0	0	6	0	0	0	0	1	0	11	0	0	0	0	0	0	0	0	0	42
OTU_838	bacteroides sp. tilapia8 ;k__bacteria;p__bacteroidetes;c__bacteroidia;o__bacteroidales;f__bacteroidaceae;g__bacteroides;s__bacteroides sp.;superkingdom__bacteria;superphylum__bacteroidetes/chlorobi group	0.93503	Bacteria	1	Bacteroidetes	1	Bacteroidia	1	Bacteroidales	1	Porphyromonadaceae	0.88	Paludibacter	0.51	OTU_838	1	0	0	0	2	0	0	0	0	0	0	0	0	1	0	0	0	1	159	0	0	1	0	0	165
OTU_839	uncultured clostridium sp. ;k__bacteria;p__firmicutes;c__clostridia;o__clostridiales;f__clostridiaceae;g__clostridium;s__clostridium spp.;superkingdom__bacteria	0.93852	Bacteria	1	Firmicutes	1	Clostridia	1	Clostridiales	1	Lachnospiraceae	1	Lachnospiracea_incertae_sedis	0.53	OTU_839	1	0	2	1	5	1	0	0	0	30	2	0	0	0	0	2	0	0	2	2	0	0	0	5	53
OTU_840	uncultured bacteroides sp. ;k__bacteria;p__bacteroidetes;c__bacteroidia;o__bacteroidales;f__bacteroidaceae;g__bacteroides;s__bacteroides spp.;superkingdom__bacteria;superphylum__bacteroidetes/chlorobi group	0.8891	Bacteria	1	Bacteroidetes	1	Bacteroidia	1	Bacteroidales	1	Prevotellaceae	0.55	Alloprevotella	0.49	OTU_840	0	0	0	2	0	0	0	0	0	2	0	0	0	2	0	1	0	0	36	1	2	0	10	0	56
OTU_841	clostridium sp. 619 ;k__bacteria;p__firmicutes;c__clostridia;o__clostridiales;f__clostridiaceae;g__clostridium;s__clostridium sp.;superkingdom__bacteria	0.92644	Bacteria	1	Firmicutes	1	Clostridia	1	Clostridiales	1	Ruminococcaceae	1	Pseudoflavonifractor	0.76	OTU_841	0	27	0	0	0	0	0	3	0	0	1	0	0	0	1	2	1	1	13	0	1	1	0	0	51
OTU_842	uncultured clostridium sp. ;k__bacteria;p__firmicutes;c__clostridia;o__clostridiales;f__clostridiaceae;g__clostridium;s__clostridium spp.;superkingdom__bacteria	0.84652	Bacteria	0.99	Firmicutes	0.93	Clostridia	0.7	Clostridiales	0.7	Lachnospiraceae	0.22	Howardella	0.18	OTU_842	0	0	0	2	0	1	0	1	0	0	1	0	0	0	0	0	0	0	0	0	1	0	28	5	39
OTU_843	ab470345.1 parabacteroides gordonii str. jcm 15726 ms_3 ;k__bacteria;p__bacteroidetes;c__bacteroidia;o__bacteroidales;f__porphyromonadaceae;g__parabacteroides;s__parabacteroides gordonii;superkingdom__bacteria;superphylum__bacteroidetes/chlorobi group	0.90138	Bacteria	1	Bacteroidetes	1	Bacteroidia	1	Bacteroidales	1	Porphyromonadaceae	0.98	Macellibacteroides	0.3	OTU_843	0	0	0	0	0	0	0	0	0	0	0	0	0	0	0	0	0	0	0	0	0	0	28	29	57
OTU_844	dq456294.1 pre_adolescent turkey cecum clone cft211f4 ;k__bacteria;p__bacteroidetes;c__bacteroidia;o__bacteroidales;f__bacteroidaceae;g__bacteroides;s__bacteroides uniformis;superkingdom__bacteria;superphylum__bacteroidetes/chlorobi group	0.95686	Bacteria	1	Bacteroidetes	1	Bacteroidia	1	Bacteroidales	1	Bacteroidaceae	1	Bacteroides	1	OTU_844	0	0	0	0	0	0	0	0	0	0	0	0	0	0	1	0	0	0	0	0	0	1	43	0	45
OTU_845	ef406679.1 mouse colon clone infected_7days_f6 ;k__bacteria;p__firmicutes;c__erysipelotrichia;o__erysipelotrichales;f__erysipelotrichaceae;g__erysipelatoclostridium;s__clostridium cocleatum;superkingdom__bacteria	0.89463	Bacteria	1	Firmicutes	1	Erysipelotrichia	1	Erysipelotrichales	1	Erysipelotrichaceae	1	Coprobacillus	0.59	OTU_845	0	35	0	0	0	2	0	2	0	0	0	0	1	0	0	0	0	0	0	0	0	0	0	0	40
OTU_846	uncultured anaerofilum sp. ;k__bacteria;p__firmicutes;c__clostridia;o__clostridiales;f__ruminococcaceae;g__anaerofilum;s__anaerofilum spp.;superkingdom__bacteria	0.8913	Bacteria	1	Firmicutes	1	Clostridia	1	Clostridiales	1	Ruminococcaceae	1	Gemmiger	0.35	OTU_846	0	0	0	0	0	0	0	0	0	0	0	0	0	1	0	0	0	0	0	0	0	0	37	0	38
OTU_847	uncultured sphingobacterium sp. ;k__bacteria;p__bacteroidetes;c__sphingobacteriia;o__sphingobacteriales;f__sphingobacteriaceae;g__sphingobacterium;s__sphingobacterium spp.;superkingdom__bacteria;superphylum__bacteroidetes/chlorobi group	0.87154	Bacteria	1	Bacteroidetes	1	Bacteroidia	0.95	Bacteroidales	0.95	Porphyromonadaceae	0.63	Paludibacter	0.44	OTU_847	0	0	0	0	2	1	3	7	0	3	3	0	11	23	10	1	12	0	0	1	3	0	3	2	85
OTU_848	uncultured acetivibrio sp. ;k__bacteria;p__firmicutes;c__clostridia;o__clostridiales;f__ruminococcaceae;g__acetivibrio;s__acetivibrio spp.;superkingdom__bacteria	0.89523	Bacteria	1	Firmicutes	1	Clostridia	0.98	Clostridiales	0.98	Ruminococcaceae	0.7	Anaerobacterium	0.28	OTU_848	0	0	0	0	0	0	0	0	0	0	0	0	0	0	0	0	0	0	36	0	0	0	1	1	38
OTU_849	bacteroides graminisolvens ;k__bacteria;p__bacteroidetes;c__bacteroidia;o__bacteroidales;f__bacteroidaceae;g__bacteroides;s__bacteroides graminisolvens;superkingdom__bacteria;superphylum__bacteroidetes/chlorobi group	0.91304	Bacteria	1	Bacteroidetes	1	Bacteroidia	1	Bacteroidales	1	Bacteroidaceae	0.97	Bacteroides	0.97	OTU_849	0	0	4	0	5	8	23	4	0	47	10	10	16	24	5	19	23	0	6	3	8	9	2	1	227
OTU_850	bacteroides sp. tilapia8 ;k__bacteria;p__bacteroidetes;c__bacteroidia;o__bacteroidales;f__bacteroidaceae;g__bacteroides;s__bacteroides sp.;superkingdom__bacteria;superphylum__bacteroidetes/chlorobi group	0.87351	Bacteria	1	Bacteroidetes	1	Bacteroidia	0.94	Bacteroidales	0.94	Marinilabiliaceae	0.37	Natronoflexus	0.15	OTU_850	0	0	0	0	2	0	0	9	0	10	5	1	0	4	0	0	5	0	28	0	18	0	0	1	83
OTU_851	uncultured bacteroides sp. ;k__bacteria;p__bacteroidetes;c__bacteroidia;o__bacteroidales;f__bacteroidaceae;g__bacteroides;s__bacteroides spp.;superkingdom__bacteria;superphylum__bacteroidetes/chlorobi group	0.87229	Bacteria	1	Bacteroidetes	0.99	Bacteroidia	0.95	Bacteroidales	0.95	Prevotellaceae	0.39	Paraprevotella	0.37	OTU_851	0	0	1	1	0	2	1	8	0	1	3	0	0	2	0	2	2	0	20	0	2	0	0	0	45
OTU_852	faecalibacterium prausnitzii ;k__bacteria;p__firmicutes;c__clostridia;o__clostridiales;f__ruminococcaceae;g__faecalibacterium;s__faecalibacterium prausnitzii;superkingdom__bacteria	0.93402	Bacteria	1	Firmicutes	1	Clostridia	1	Clostridiales	1	Ruminococcaceae	1	Subdoligranulum	0.63	OTU_852	0	0	0	0	1	1	6	0	0	1	0	0	0	0	0	0	9	1	3	0	13	0	1	2	38
OTU_853	uncultured bacteroides sp. ;k__bacteria;p__bacteroidetes;c__bacteroidia;o__bacteroidales;f__bacteroidaceae;g__bacteroides;s__bacteroides spp.;superkingdom__bacteria;superphylum__bacteroidetes/chlorobi group	0.8939	Bacteria	1	Bacteroidetes	1	Bacteroidia	0.91	Bacteroidales	0.91	Bacteroidales_incertae_sedis	0.27	Phocaeicola	0.27	OTU_853	0	0	1	0	0	0	0	0	0	0	0	0	0	0	0	0	0	0	44	0	0	0	0	0	45
OTU_854	eu777209.1 okapi feces clone ok3_c09_2 ;k__bacteria;p__firmicutes;c__clostridia;o__clostridiales;f__ruminococcaceae;g__ruminococcus;s__ruminococcus flavefaciens;superkingdom__bacteria	0.93402	Bacteria	1	Firmicutes	0.99	Clostridia	0.97	Clostridiales	0.97	Ruminococcaceae	0.95	Ruminococcus	0.73	OTU_854	0	0	0	0	0	0	0	0	0	0	2	1	0	0	0	0	0	1	5	29	0	0	0	0	38
OTU_855	eu763423.1 pervasive effects antibiotic on human gut microbiota deep sequencing fecal clone a4_529 ;k__bacteria;p__firmicutes;c__clostridia;o__clostridiales;f__clostridiales;g__flavonifractor;s__clostridium orbiscindens;superkingdom__bacteria	0.92644	Bacteria	1	Firmicutes	1	Clostridia	1	Clostridiales	1	Ruminococcaceae	1	Flavonifractor	0.74	OTU_855	0	0	0	0	2	5	0	0	0	0	5	7	0	1	0	1	0	14	1	0	3	0	0	0	39
OTU_856	bacteroides nordii ;k__bacteria;p__bacteroidetes;c__bacteroidia;o__bacteroidales;f__bacteroidaceae;g__bacteroides;s__bacteroides nordii;superkingdom__bacteria;superphylum__bacteroidetes/chlorobi group	0.89306	Bacteria	1	Bacteroidetes	1	Bacteroidia	0.99	Bacteroidales	0.99	Bacteroidaceae	0.81	Bacteroides	0.81	OTU_856	0	1	0	0	0	1	0	0	0	0	0	0	0	0	0	0	0	8	82	0	0	0	1	1	94
OTU_857	No hits found		Bacteria	0.75	Fibrobacteres	0.04	Chitinivibrionia	0.04	Chitinivibrionales	0.04	Chitinivibrionaceae	0.04	Chitinivibrio	0.04	OTU_857	0	0	0	0	0	1	0	0	37	0	0	0	0	0	0	0	0	0	0	0	0	0	0	0	38
OTU_858	acec01000059.1 clostridium methylpentosum str. dsm 5476 ;k__bacteria;p__firmicutes;c__clostridia;o__clostridiales;f__ruminococcaceae;g__ruminiclostridium;s__clostridium methylpentosum;superkingdom__bacteria	0.86868	Bacteria	1	Firmicutes	0.99	Clostridia	0.99	Clostridiales	0.99	Ruminococcaceae	0.92	Clostridium IV	0.37	OTU_858	1	1	1	0	1	2	1	0	0	1	2	19	4	5	0	6	0	0	1	0	1	0	2	3	51
OTU_859	uncultured tannerella sp. ;k__bacteria;p__bacteroidetes;c__bacteroidia;o__bacteroidales;f__porphyromonadaceae;g__tannerella;s__tannerella spp.;superkingdom__bacteria;superphylum__bacteroidetes/chlorobi group	0.87318	Bacteria	1	Bacteroidetes	0.99	Bacteroidia	0.96	Bacteroidales	0.96	Porphyromonadaceae	0.79	Falsiporphyromonas	0.26	OTU_859	0	0	1	3	1	0	4	1	0	22	4	1	0	3	0	1	5	2	1	0	0	0	2	3	54
OTU_860	odoribacter splanchnicus ;k__bacteria;p__bacteroidetes;c__bacteroidia;o__bacteroidales;f__porphyromonadaceae;g__odoribacter;s__odoribacter splanchnicus;superkingdom__bacteria;superphylum__bacteroidetes/chlorobi group	0.86023	Bacteria	1	Bacteroidetes	1	Bacteroidia	0.93	Bacteroidales	0.93	Porphyromonadaceae	0.87	Odoribacter	0.52	OTU_860	0	0	0	0	0	0	0	0	0	0	0	1	0	0	0	0	1	0	0	0	0	1	55	0	58
OTU_861	clostridium sp. bs_1 ;k__bacteria;p__firmicutes;c__clostridia;o__clostridiales;f__clostridiaceae;g__clostridium;s__clostridium sp.;superkingdom__bacteria	0.88414	Bacteria	1	Firmicutes	1	Clostridia	1	Clostridiales	1	Ruminococcaceae	0.93	Subdoligranulum	0.29	OTU_861	0	0	0	2	1	0	0	0	0	0	0	1	0	0	6	0	1	22	1	0	1	2	0	0	37
OTU_862	clostridium sp. enrichment culture clone br3 ;k__bacteria;p__firmicutes;c__clostridia;o__clostridiales;f__clostridiaceae;g__clostridium;s__clostridium sp.;superkingdom__bacteria	0.91129	Bacteria	1	Firmicutes	1	Clostridia	1	Clostridiales	1	Lachnospiraceae	1	Clostridium XlVb	1	OTU_862	1	0	0	0	0	0	0	13	0	0	0	0	0	0	7	0	0	0	15	0	0	0	0	1	37
OTU_863	ruminococcus sp. nml 00_0124 ;k__bacteria;p__firmicutes;c__clostridia;o__clostridiales;f__ruminococcaceae;g__ruminococcus;s__ruminococcus sp.;superkingdom__bacteria	0.90752	Bacteria	1	Firmicutes	0.99	Clostridia	0.98	Clostridiales	0.98	Ruminococcaceae	0.8	Acetanaerobacterium	0.19	OTU_863	0	0	0	0	6	0	0	1	2	0	0	3	0	1	1	20	32	0	0	0	0	0	0	1	67
OTU_864	intestinimonas butyriciproducens ;k__bacteria;p__firmicutes;c__clostridia;o__clostridiales;f__clostridiales;g__intestinimonas;s__intestinimonas butyriciproducens;superkingdom__bacteria	0.9243	Bacteria	1	Firmicutes	1	Clostridia	1	Clostridiales	1	Ruminococcaceae	1	Intestinimonas	0.75	OTU_864	0	0	0	0	0	0	0	21	0	0	0	0	0	0	3	0	0	2	7	0	0	0	5	0	38
OTU_865	cloacibacillus evryensis ;k__bacteria;p__synergistetes;c__synergistia;o__synergistales;f__synergistaceae;g__cloacibacillus;s__cloacibacillus evryensis;superkingdom__bacteria	0.99365	Bacteria	1	Synergistetes	1	Synergistia	1	Synergistales	1	Synergistaceae	1	Cloacibacillus	1	OTU_865	0	0	0	0	0	0	0	0	0	0	1	0	0	0	0	0	0	0	0	0	1	1	42	0	45
OTU_866	uncultured clostridium sp. ;k__bacteria;p__firmicutes;c__clostridia;o__clostridiales;f__clostridiaceae;g__clostridium;s__clostridium spp.;superkingdom__bacteria	0.94639	Bacteria	1	Firmicutes	1	Clostridia	0.98	Clostridiales	0.98	Clostridiaceae 1	0.95	Youngiibacter	0.41	OTU_866	0	1	2	30	5	1	5	3	0	0	7	14	8	0	1	0	4	0	0	1	5	4	4	13	108
OTU_867	bacteroides sp. tilapia8 ;k__bacteria;p__bacteroidetes;c__bacteroidia;o__bacteroidales;f__bacteroidaceae;g__bacteroides;s__bacteroides sp.;superkingdom__bacteria;superphylum__bacteroidetes/chlorobi group	0.87351	Bacteria	1	Bacteroidetes	1	Bacteroidia	0.99	Bacteroidales	0.99	Bacteroidaceae	0.44	Bacteroides	0.44	OTU_867	0	0	0	1	0	0	0	1	0	0	0	1	0	0	0	0	0	1	41	0	0	0	0	0	45
OTU_868	uncultured bacteroides sp. ;k__bacteria;p__bacteroidetes;c__bacteroidia;o__bacteroidales;f__bacteroidaceae;g__bacteroides;s__bacteroides spp.;superkingdom__bacteria;superphylum__bacteroidetes/chlorobi group	0.86939	Bacteria	1	Bacteroidetes	1	Bacteroidia	1	Bacteroidales	1	Porphyromonadaceae	0.89	Paludibacter	0.61	OTU_868	0	0	2	1	5	2	2	9	2	124	14	0	2	10	4	1	47	0	47	0	10	4	93	14	393
OTU_869	clostridium viride ;k__bacteria;p__firmicutes;c__clostridia;o__clostridiales;f__ruminococcaceae;g__ruminiclostridium;s__clostridium viride;superkingdom__bacteria	0.93227	Bacteria	1	Firmicutes	1	Clostridia	1	Clostridiales	1	Ruminococcaceae	1	Intestinimonas	0.37	OTU_869	0	0	0	0	0	0	0	0	1	0	0	0	0	0	0	0	0	0	1	0	0	34	0	0	36
OTU_870	cellulosilyticum lentocellum dsm 5427 ;k__bacteria;p__firmicutes;c__clostridia;o__clostridiales;f__lachnospiraceae;g__cellulosilyticum;s__cellulosilyticum lentocellum;superkingdom__bacteria	0.95501	Bacteria	1	Firmicutes	1	Clostridia	1	Clostridiales	1	Lachnospiraceae	1	Cellulosilyticum	1	OTU_870	0	68	0	0	0	0	0	0	0	0	0	1	0	0	0	0	0	0	0	0	0	0	0	0	69
OTU_871	uncultured anaerofilum sp. ;k__bacteria;p__firmicutes;c__clostridia;o__clostridiales;f__ruminococcaceae;g__anaerofilum;s__anaerofilum spp.;superkingdom__bacteria	0.8622	Bacteria	1	Firmicutes	1	Clostridia	1	Clostridiales	1	Ruminococcaceae	1	Clostridium IV	0.74	OTU_871	0	0	10	0	3	2	1	0	0	5	7	2	6	5	8	5	3	0	5	0	3	1	0	3	69
OTU_872	oscillibacter valericigenes sjm18_20 ;k__bacteria;p__firmicutes;c__clostridia;o__clostridiales;f__oscillospiraceae;g__oscillibacter;s__oscillibacter valericigenes;superkingdom__bacteria	0.962	Bacteria	1	Firmicutes	1	Clostridia	1	Clostridiales	1	Ruminococcaceae	1	Oscillibacter	1	OTU_872	0	0	0	0	0	1	0	0	0	0	0	4	11	4	0	17	0	0	0	0	0	0	0	0	37
OTU_873	fj405301.1 edwardsiella tarda str. k12 ;k__bacteria;p__proteobacteria;c__gammaproteobacteria;o__enterobacteriales;f__enterobacteriaceae;g__edwardsiella;s__edwardsiella tarda;superkingdom__bacteria	0.99412	Bacteria	1	Proteobacteria	1	Gammaproteobacteria	1	Enterobacteriales	1	Enterobacteriaceae	1	Edwardsiella	1	OTU_873	0	0	0	1	0	0	0	0	0	0	0	0	0	0	0	0	1	0	0	0	0	0	62	0	64
OTU_874	uncultured bacteroides sp. ;k__bacteria;p__bacteroidetes;c__bacteroidia;o__bacteroidales;f__bacteroidaceae;g__bacteroides;s__bacteroides spp.;superkingdom__bacteria;superphylum__bacteroidetes/chlorobi group	0.91634	Bacteria	1	Bacteroidetes	1	Bacteroidia	1	Bacteroidales	1	Bacteroidaceae	1	Bacteroides	1	OTU_874	6	7	14	15	375	64	214	17	5	2288	304	107	376	234	244	16	126	11	26	8	877	233	518	2388	8473
OTU_875	uncultured turicibacter sp. ;k__bacteria;p__firmicutes;c__erysipelotrichia;o__erysipelotrichales;f__erysipelotrichaceae;g__turicibacter;s__turicibacter spp.;superkingdom__bacteria	0.93415	Bacteria	1	Firmicutes	1	Erysipelotrichia	1	Erysipelotrichales	1	Erysipelotrichaceae	1	Turicibacter	1	OTU_875	0	15	0	1	0	0	0	13	0	0	1	0	1	0	0	1	0	1	1	0	0	0	0	1	35
OTU_876	uncultured barnesiella sp. ;k__bacteria;p__bacteroidetes;c__bacteroidia;o__bacteroidales;f__porphyromonadaceae;g__barnesiella;s__barnesiella spp.;superkingdom__bacteria;superphylum__bacteroidetes/chlorobi group	0.85242	Bacteria	1	Bacteroidetes	1	Bacteroidia	0.98	Bacteroidales	0.98	Porphyromonadaceae	0.53	Barnesiella	0.28	OTU_876	0	0	1	0	0	1	34	1	0	2	2	3	0	4	0	2	57	0	1	0	0	1	0	1	110
OTU_877	y18176.1 clostridium disporicum str. dsm 5521 ;k__bacteria;p__firmicutes;c__clostridia;o__clostridiales;f__clostridiaceae;g__clostridium;s__clostridium disporicum;superkingdom__bacteria	0.97308	Bacteria	1	Firmicutes	1	Clostridia	1	Clostridiales	1	Clostridiaceae 1	1	Clostridium sensu stricto	0.85	OTU_877	1	5	33	222	108	143	59	23	0	7	28	61	28	4	9	48	29	0	6	249	53	18	41	145	1320
OTU_878	bacteroides graminisolvens ;k__bacteria;p__bacteroidetes;c__bacteroidia;o__bacteroidales;f__bacteroidaceae;g__bacteroides;s__bacteroides graminisolvens;superkingdom__bacteria;superphylum__bacteroidetes/chlorobi group	0.90513	Bacteria	1	Bacteroidetes	1	Bacteroidia	1	Bacteroidales	1	Bacteroidaceae	0.99	Bacteroides	0.99	OTU_878	1	0	19	4	1	5	43	8	0	4	1	26	8	5	3	12	26	1	3	0	1	0	1	2	174
OTU_879	uncultured clostridium sp. ;k__bacteria;p__firmicutes;c__clostridia;o__clostridiales;f__clostridiaceae;g__clostridium;s__clostridium spp.;superkingdom__bacteria	0.90427	Bacteria	1	Firmicutes	1	Clostridia	1	Clostridiales	1	Lachnospiraceae	0.9	Lachnospiracea_incertae_sedis	0.45	OTU_879	0	0	28	18	17	16	0	0	0	3	27	1	1	0	1	0	1	1	0	0	1	0	0	0	115
OTU_880	ruminococcus sp. 80/3 ;k__bacteria;p__firmicutes;c__clostridia;o__clostridiales;f__ruminococcaceae;g__ruminococcus;s__ruminococcus sp.;superkingdom__bacteria	0.87398	Bacteria	1	Firmicutes	0.99	Clostridia	0.98	Clostridiales	0.98	Ruminococcaceae	0.9	Butyricicoccus	0.34	OTU_880	0	0	0	0	0	0	0	0	0	0	0	1	0	0	0	0	0	40	1	0	0	1	0	0	43
OTU_881	candidatus stoquefichus massiliensis ap9 ;k__bacteria;p__firmicutes;c__erysipelotrichia;o__erysipelotrichales;f__erysipelotrichaceae;g__candidatus stoquefichus;s__candidatus stoquefichus massiliensis;superkingdom__bacteria	0.91017	Bacteria	1	Firmicutes	1	Erysipelotrichia	1	Erysipelotrichales	1	Erysipelotrichaceae	1	Coprobacillus	0.85	OTU_881	0	0	0	0	1	0	0	0	0	4	0	0	0	0	0	0	23	0	7	0	1	0	0	0	36
OTU_882	butyrivibrio crossotus ;k__bacteria;p__firmicutes;c__clostridia;o__clostridiales;f__lachnospiraceae;g__butyrivibrio;s__butyrivibrio crossotus;superkingdom__bacteria	0.91446	Bacteria	1	Firmicutes	1	Clostridia	1	Clostridiales	1	Lachnospiraceae	0.99	Lachnospiracea_incertae_sedis	0.27	OTU_882	0	0	0	0	3	4	1	0	0	25	2	0	0	0	0	0	0	0	0	0	0	0	0	0	35
OTU_883	uncultured victivallis sp. ;k__bacteria;p__lentisphaerae;c__lentisphaeria;o__victivallales;f__victivallaceae;g__victivallis;s__victivallis spp.;superkingdom__bacteria;superphylum__chlamydiae/verrucomicrobia group	0.90063	Bacteria	1	Lentisphaerae	1	Lentisphaeria	1	Victivallales	1	Victivallaceae	1	Victivallis	1	OTU_883	0	0	0	1	0	9	0	0	0	21	0	0	0	0	0	0	0	0	9	0	2	0	1	0	43
OTU_884	ef404766.1 human fecal clone sjtu_c_16_73 ;k__bacteria;p__bacteroidetes;c__bacteroidia;o__bacteroidales;f__bacteroidaceae;g__bacteroides;s__bacteroides uniformis;superkingdom__bacteria;superphylum__bacteroidetes/chlorobi group	0.88281	Bacteria	1	Bacteroidetes	1	Bacteroidia	0.96	Bacteroidales	0.96	Prevotellaceae	0.67	Paraprevotella	0.6	OTU_884	0	0	3	3	7	0	4	14	0	2	1	2	8	0	3	9	4	0	1	0	22	0	4	2	89
OTU_885	uncultured clostridium sp. ;k__bacteria;p__firmicutes;c__clostridia;o__clostridiales;f__clostridiaceae;g__clostridium;s__clostridium spp.;superkingdom__bacteria	0.9102	Bacteria	1	Firmicutes	1	Clostridia	1	Clostridiales	1	Ruminococcaceae	0.99	Clostridium IV	0.76	OTU_885	0	12	0	0	0	0	0	13	0	0	0	0	0	0	9	0	0	0	1	0	0	0	0	0	35
OTU_886	uncultured clostridium sp. ;k__bacteria;p__firmicutes;c__clostridia;o__clostridiales;f__clostridiaceae;g__clostridium;s__clostridium spp.;superkingdom__bacteria	0.8792	Bacteria	1	Firmicutes	0.74	Clostridia	0.68	Clostridiales	0.68	Clostridiaceae 1	0.66	Oceanirhabdus	0.39	OTU_886	0	0	9	11	3	4	7	2	0	3	6	42	11	2	0	10	15	1	0	0	1	2	6	15	150
OTU_887	uncultured akkermansia sp. ;k__bacteria;p__verrucomicrobia;c__verrucomicrobiae;o__verrucomicrobiales;f__verrucomicrobiaceae;g__akkermansia;s__akkermansia spp.;superkingdom__bacteria;superphylum__chlamydiae/verrucomicrobia group	0.95338	Bacteria	1	Verrucomicrobia	1	Verrucomicrobiae	1	Verrucomicrobiales	1	Verrucomicrobiaceae	1	Akkermansia	1	OTU_887	0	1	0	0	0	0	0	0	0	0	0	0	0	3	18	0	0	211	2	0	0	2	0	0	237
OTU_888	uncultured bacteroides sp. ;k__bacteria;p__bacteroidetes;c__bacteroidia;o__bacteroidales;f__bacteroidaceae;g__bacteroides;s__bacteroides spp.;superkingdom__bacteria;superphylum__bacteroidetes/chlorobi group	0.92307	Bacteria	1	Bacteroidetes	1	Bacteroidia	1	Bacteroidales	1	Bacteroidaceae	1	Bacteroides	1	OTU_888	0	546	0	5	0	1	0	1	0	1	1	1	0	0	5	0	0	1	0	2	1	0	0	0	565
OTU_889	dq456294.1 pre_adolescent turkey cecum clone cft211f4 ;k__bacteria;p__bacteroidetes;c__bacteroidia;o__bacteroidales;f__bacteroidaceae;g__bacteroides;s__bacteroides uniformis;superkingdom__bacteria;superphylum__bacteroidetes/chlorobi group	0.91406	Bacteria	1	Bacteroidetes	1	Bacteroidia	1	Bacteroidales	1	Bacteroidaceae	0.96	Bacteroides	0.96	OTU_889	0	82	1	0	0	0	0	0	0	0	0	0	0	1	1	0	0	1	0	0	0	0	0	0	86
OTU_890	uncultured anaerovorax sp. ;k__bacteria;p__firmicutes;c__clostridia;o__clostridiales;f__clostridiales family xiii. incertae sedis;g__anaerovorax;s__anaerovorax spp.;superkingdom__bacteria	0.926	Bacteria	1	Firmicutes	1	Clostridia	1	Clostridiales	1	Clostridiales_Incertae Sedis XIII	0.95	Anaerovorax	0.94	OTU_890	0	0	0	0	0	0	0	0	0	0	0	0	0	0	28	0	0	0	0	0	0	5	0	1	34
OTU_891	aj308104.1 ruminococcus sp. 15975 ;k__bacteria;p__firmicutes;c__clostridia;o__clostridiales;f__ruminococcaceae;g__anaerotruncus;s__anaerotruncus colihominis;superkingdom__bacteria	0.86836	Bacteria	1	Firmicutes	1	Clostridia	0.99	Clostridiales	0.99	Ruminococcaceae	0.98	Clostridium IV	0.63	OTU_891	0	0	0	0	1	0	2	0	0	2	3	0	5	15	0	3	0	0	3	0	0	0	0	0	34
OTU_892	uncultured acetanaerobacterium sp. ;k__bacteria;p__firmicutes;c__clostridia;o__clostridiales;f__ruminococcaceae;g__acetanaerobacterium;s__acetanaerobacterium spp.;superkingdom__bacteria	0.87272	Bacteria	1	Firmicutes	1	Clostridia	1	Clostridiales	1	Ruminococcaceae	0.86	Clostridium IV	0.23	OTU_892	0	0	0	25	0	0	0	0	0	0	1	0	0	0	0	10	0	1	0	0	7	0	0	0	44
OTU_893	eu778598.1 ring_tailed lemur feces clone rt_aai10e09 ;k__bacteria;p__bacteroidetes;c__bacteroidia;o__bacteroidales;f__bacteroidaceae;g__bacteroides;s__bacteroides uniformis;superkingdom__bacteria;superphylum__bacteroidetes/chlorobi group	0.88627	Bacteria	1	Bacteroidetes	1	Bacteroidia	1	Bacteroidales	1	Prevotellaceae	0.55	Alloprevotella	0.3	OTU_893	0	0	0	6	0	0	0	0	0	0	0	0	0	1	0	1	0	0	80	1	1	0	25	0	115
OTU_894	clostridium sp. yit 12070 ;k__bacteria;p__firmicutes;c__clostridia;o__clostridiales;f__clostridiaceae;g__clostridium;s__clostridium sp.;superkingdom__bacteria	0.87968	Bacteria	1	Firmicutes	1	Clostridia	1	Clostridiales	1	Ruminococcaceae	1	Clostridium IV	0.73	OTU_894	0	0	0	0	0	0	0	0	0	0	0	0	0	0	0	1	0	0	20	0	0	0	0	2	23
OTU_895	eubacterium sp. wal 17363 ;k__bacteria;p__firmicutes;c__clostridia;o__clostridiales;f__eubacteriaceae;g__eubacterium;s__eubacterium sp.;superkingdom__bacteria	0.94	Bacteria	1	Firmicutes	1	Clostridia	1	Clostridiales	1	Clostridiales_Incertae Sedis XIII	0.99	Anaerovorax	0.92	OTU_895	0	0	0	0	0	0	0	0	0	0	0	0	1	0	0	0	0	0	32	0	0	0	0	0	33
OTU_896	bacteroides graminisolvens ;k__bacteria;p__bacteroidetes;c__bacteroidia;o__bacteroidales;f__bacteroidaceae;g__bacteroides;s__bacteroides graminisolvens;superkingdom__bacteria;superphylum__bacteroidetes/chlorobi group	0.91897	Bacteria	1	Bacteroidetes	1	Bacteroidia	1	Bacteroidales	1	Bacteroidaceae	1	Bacteroides	1	OTU_896	0	0	1	1	1	0	0	1	0	0	0	0	0	0	1	0	1	61	4	0	0	0	1	0	72
OTU_897	nz_aaxg02000048.1 bacteroides capillosus str. atcc 29799 ;k__bacteria;p__firmicutes;c__clostridia;o__clostridiales;f__clostridiales;g__pseudoflavonifractor;s__bacteroides capillosus;superkingdom__bacteria	0.93426	Bacteria	1	Firmicutes	1	Clostridia	1	Clostridiales	1	Ruminococcaceae	1	Pseudoflavonifractor	0.63	OTU_897	0	1	0	0	0	0	0	1	0	0	0	0	0	0	0	0	0	14	22	0	0	1	0	0	39
OTU_898	uncultured anaeroplasma sp. ;k__bacteria;p__tenericutes;c__mollicutes;o__anaeroplasmatales;f__anaeroplasmataceae;g__anaeroplasma;s__anaeroplasma spp.;superkingdom__bacteria	0.85743	Bacteria	1	Tenericutes	0.97	Mollicutes	0.97	Anaeroplasmatales	0.73	Anaeroplasmataceae	0.73	Anaeroplasma	0.73	OTU_898	0	0	0	0	0	0	0	0	0	31	0	0	0	0	0	0	0	0	1	0	0	0	0	0	32
OTU_899	clostridium sp. ;k__bacteria;p__firmicutes;c__clostridia;o__clostridiales;f__clostridiaceae;g__clostridium;s__clostridium sp.;superkingdom__bacteria	0.88911	Bacteria	1	Firmicutes	0.98	Clostridia	0.98	Clostridiales	0.98	Ruminococcaceae	0.96	Acetanaerobacterium	0.58	OTU_899	0	0	5	11	4	2	0	1	0	0	19	70	0	0	0	24	1	1	0	0	0	0	0	5	143
OTU_900	[clostridium] cellulosi ;k__bacteria;p__firmicutes;c__clostridia;o__clostridiales;f__ruminococcaceae;g__ruminiclostridium;s__[clostridium] cellulosi;superkingdom__bacteria	0.86309	Bacteria	1	Firmicutes	1	Clostridia	1	Clostridiales	1	Ruminococcaceae	0.97	Clostridium IV	0.38	OTU_900	0	0	0	0	1	0	18	1	0	0	4	1	1	10	0	0	0	0	0	0	1	2	0	2	41
OTU_901	fj465164.1 clostridium cellulosi str. d3 ;k__bacteria;p__firmicutes;c__clostridia;o__clostridiales;f__ruminococcaceae;g__ethanoligenens;s__ethanoligenens cellulosi;superkingdom__bacteria	0.87473	Bacteria	1	Firmicutes	0.98	Clostridia	0.97	Clostridiales	0.97	Clostridiaceae 1	0.48	Anaerobacter	0.45	OTU_901	0	1	0	9	2	0	1	0	0	0	2	16	2	0	0	18	1	0	0	0	1	0	2	11	66
OTU_902	uncultured clostridium sp. ;k__bacteria;p__firmicutes;c__clostridia;o__clostridiales;f__clostridiaceae;g__clostridium;s__clostridium spp.;superkingdom__bacteria	0.8869	Bacteria	1	Bacteroidetes	0.99	Flavobacteriia	0.31	Flavobacteriales	0.31	Flavobacteriaceae	0.31	Namhaeicola	0.17	OTU_902	0	0	0	0	0	0	0	0	0	0	0	1	0	0	31	0	0	0	1	0	0	1	0	0	34
OTU_903	cytophaga sp. mebic07026 ;k__bacteria;p__bacteroidetes;c__cytophagia;o__cytophagales;f__cytophagaceae;g__cytophaga;s__cytophaga sp.;superkingdom__bacteria;superphylum__bacteroidetes/chlorobi group	0.8639	Bacteria	1	Bacteroidetes	1	Bacteroidia	0.86	Bacteroidales	0.86	Marinilabiliaceae	0.84	Anaerophaga	0.45	OTU_903	0	0	0	1	0	0	1	0	0	0	0	0	0	0	0	0	0	0	0	0	0	57	3	0	62
OTU_904	uncultured bacteroides sp. ;k__bacteria;p__bacteroidetes;c__bacteroidia;o__bacteroidales;f__bacteroidaceae;g__bacteroides;s__bacteroides spp.;superkingdom__bacteria;superphylum__bacteroidetes/chlorobi group	0.87866	Bacteria	1	Bacteroidetes	1	Bacteroidia	1	Bacteroidales	1	Porphyromonadaceae	1	Parabacteroides	0.68	OTU_904	0	0	0	1	0	0	0	0	0	2	0	1	1	0	0	0	1	0	4	0	0	0	35	20	65
OTU_905	ay445592.1 ruminococcus albus str. b199 ;k__bacteria;p__firmicutes;c__clostridia;o__clostridiales;f__ruminococcaceae;g__ruminococcus;s__ruminococcus albus;superkingdom__bacteria	0.89397	Bacteria	1	Firmicutes	0.97	Clostridia	0.96	Clostridiales	0.96	Ruminococcaceae	0.59	Clostridium IV	0.2	OTU_905	0	0	0	0	1	2	0	7	5	0	5	1	0	0	0	9	14	0	2	0	3	3	4	5	61
OTU_906	uncultured bacteroides sp. ;k__bacteria;p__bacteroidetes;c__bacteroidia;o__bacteroidales;f__bacteroidaceae;g__bacteroides;s__bacteroides spp.;superkingdom__bacteria;superphylum__bacteroidetes/chlorobi group	0.86982	Bacteria	1	Bacteroidetes	1	Bacteroidia	0.97	Bacteroidales	0.97	Prevotellaceae	0.46	Paraprevotella	0.37	OTU_906	0	0	0	0	3	1	0	0	0	35	0	1	4	0	0	0	0	0	0	0	0	0	0	0	44
OTU_907	clostridium herbivorans ;k__bacteria;p__firmicutes;c__clostridia;o__clostridiales;f__lachnospiraceae;g__lachnoclostridium;s__clostridium herbivorans;superkingdom__bacteria	0.92653	Bacteria	1	Firmicutes	1	Clostridia	1	Clostridiales	1	Lachnospiraceae	1	Clostridium XlVa	0.67	OTU_907	0	0	0	115	11	7	4	2	0	2	52	1	19	30	3	85	2	1	9	1	3	1	1	10	359
OTU_908	bacteroides sartorii ;k__bacteria;p__bacteroidetes;c__bacteroidia;o__bacteroidales;f__bacteroidaceae;g__bacteroides;s__bacteroides sartorii;superkingdom__bacteria;superphylum__bacteroidetes/chlorobi group	0.90944	Bacteria	1	Bacteroidetes	1	Bacteroidia	0.99	Bacteroidales	0.99	Bacteroidaceae	0.95	Bacteroides	0.95	OTU_908	0	0	1	0	4	0	2	24	1	0	2	2	6	1	1	3	3	0	0	0	22	1	1	1	75
OTU_909	naxibacter indica ;k__bacteria;p__proteobacteria;c__betaproteobacteria;o__burkholderiales;f__oxalobacteraceae;g__massilia;s__naxibacter indica;superkingdom__bacteria	0.984	Bacteria	1	Proteobacteria	1	Betaproteobacteria	1	Burkholderiales	1	Oxalobacteraceae	1	Massilia	0.97	OTU_909	0	0	0	0	0	0	0	0	0	0	0	0	0	0	0	0	55	0	0	0	0	0	0	0	55
OTU_910	oscillibacter valericigenes sjm18_20 ;k__bacteria;p__firmicutes;c__clostridia;o__clostridiales;f__oscillospiraceae;g__oscillibacter;s__oscillibacter valericigenes;superkingdom__bacteria	0.87077	Bacteria	1	Firmicutes	1	Clostridia	1	Clostridiales	1	Ruminococcaceae	1	Clostridium IV	0.92	OTU_910	0	0	3	0	3	0	4	0	0	3	7	0	3	5	0	1	0	1	0	1	1	0	0	1	33
OTU_911	anaerorhabdus furcosa ;k__bacteria;p__bacteroidetes;c__bacteroidia;o__bacteroidales;f__bacteroidaceae;g__anaerorhabdus;s__anaerorhabdus furcosa;superkingdom__bacteria;superphylum__bacteroidetes/chlorobi group	0.90099	Bacteria	1	Bacteroidetes	1	Bacteroidia	1	Bacteroidales	1	Bacteroidaceae	1	Anaerorhabdus	1	OTU_911	0	0	0	0	0	0	0	0	0	0	0	0	0	0	0	0	0	0	0	0	0	39	0	0	39
OTU_912	uncultured anaerofilum sp. ;k__bacteria;p__firmicutes;c__clostridia;o__clostridiales;f__ruminococcaceae;g__anaerofilum;s__anaerofilum spp.;superkingdom__bacteria	0.88514	Bacteria	1	Firmicutes	1	Clostridia	1	Clostridiales	1	Ruminococcaceae	0.94	Anaerofilum	0.49	OTU_912	0	0	0	0	0	0	1	0	0	0	0	0	0	1	0	0	1	0	7	0	23	0	1	1	35
OTU_913	clostridium sp. strain z6 ;k__bacteria;p__firmicutes;c__clostridia;o__clostridiales;f__clostridiaceae;g__clostridium;s__clostridium sp.;superkingdom__bacteria	0.90263	Bacteria	1	Firmicutes	1	Clostridia	0.99	Clostridiales	0.99	Ruminococcaceae	0.99	Clostridium IV	0.86	OTU_913	0	0	0	0	0	0	5	0	0	2	0	16	2	1	0	0	4	0	0	0	1	1	0	1	33
OTU_914	dq456294.1 pre_adolescent turkey cecum clone cft211f4 ;k__bacteria;p__bacteroidetes;c__bacteroidia;o__bacteroidales;f__bacteroidaceae;g__bacteroides;s__bacteroides uniformis;superkingdom__bacteria;superphylum__bacteroidetes/chlorobi group	0.9246	Bacteria	1	Bacteroidetes	1	Bacteroidia	1	Bacteroidales	1	Bacteroidaceae	1	Bacteroides	1	OTU_914	0	81	0	0	0	0	0	0	0	0	0	0	0	0	1	1	1	0	0	0	0	0	0	0	84
OTU_915	uncultured ruminococcus sp. ;k__bacteria;p__firmicutes;c__clostridia;o__clostridiales;f__ruminococcaceae;g__ruminococcus;s__ruminococcus spp.;superkingdom__bacteria	0.86166	Bacteria	1	Firmicutes	1	Clostridia	1	Clostridiales	1	Ruminococcaceae	0.93	Clostridium IV	0.5	OTU_915	0	1	0	0	0	0	0	0	0	0	0	0	0	0	3	1	0	0	26	0	0	0	1	0	32
OTU_916	uncultured clostridium sp. ;k__bacteria;p__firmicutes;c__clostridia;o__clostridiales;f__clostridiaceae;g__clostridium;s__clostridium spp.;superkingdom__bacteria	0.89549	Bacteria	1	Firmicutes	0.97	Clostridia	0.96	Clostridiales	0.96	Ruminococcaceae	0.79	Ethanoligenens	0.4	OTU_916	0	4	0	0	0	0	0	0	0	0	0	0	0	0	0	0	0	26	2	0	0	0	0	0	32
OTU_917	sedimentibacter hongkongensis ;k__bacteria;p__firmicutes;c__clostridia;o__clostridiales;f__clostridiales family xi. incertae sedis;g__sedimentibacter;s__sedimentibacter hongkongensis;superkingdom__bacteria	0.90019	Bacteria	1	Firmicutes	1	Clostridia	0.99	Clostridiales	0.99	Clostridiaceae 3	0.21	Brassicibacter	0.21	OTU_917	0	0	0	1	1	1	0	0	0	0	0	0	0	0	1	0	0	0	1	12	57	18	5	0	97
OTU_918	uncultured ruminococcus sp. ;k__bacteria;p__firmicutes;c__clostridia;o__clostridiales;f__ruminococcaceae;g__ruminococcus;s__ruminococcus spp.;superkingdom__bacteria	0.8693	Bacteria	1	Firmicutes	0.97	Clostridia	0.96	Clostridiales	0.96	Ruminococcaceae	0.86	Anaerobacterium	0.4	OTU_918	0	21	0	0	0	0	0	12	0	0	0	0	0	0	0	0	1	2	0	0	0	0	0	0	36
OTU_919	uncultured clostridium sp. ;k__bacteria;p__firmicutes;c__clostridia;o__clostridiales;f__clostridiaceae;g__clostridium;s__clostridium spp.;superkingdom__bacteria	0.91493	Bacteria	1	Firmicutes	1	Clostridia	1	Clostridiales	1	Ruminococcaceae	0.99	Acetanaerobacterium	0.58	OTU_919	0	0	0	0	0	0	0	0	0	8	0	0	0	0	0	0	1	0	0	32	1	0	1	0	43
OTU_920	clostridium sp. xb90 ;k__bacteria;p__firmicutes;c__clostridia;o__clostridiales;f__clostridiaceae;g__clostridium;s__clostridium sp.;superkingdom__bacteria	0.88617	Bacteria	1	Firmicutes	1	Clostridia	1	Clostridiales	1	Lachnospiraceae	0.99	Mobilitalea	0.99	OTU_920	1	0	0	1	6	1	0	0	0	0	2	0	4	1	2	0	1	0	1	0	11	0	16	8	55
OTU_921	l35516.1 acetivibrio cellulolyticus ;k__bacteria;p__firmicutes;c__clostridia;o__clostridiales;f__ruminococcaceae;g__acetivibrio;s__acetivibrio cellulolyticus;superkingdom__bacteria	0.83022	Bacteria	1	Firmicutes	0.95	Clostridia	0.95	Clostridiales	0.95	Catabacteriaceae	0.54	Catabacter	0.54	OTU_921	0	1	0	4	1	7	0	8	0	1	0	3	0	0	0	0	1	1	1	0	0	0	3	0	31
OTU_922	eu462942.1 southern three_banded armadillo feces clone arma_aaj55d05 ;k__bacteria;p__bacteroidetes;c__bacteroidia;o__bacteroidales;f__bacteroidaceae;g__bacteroides;s__bacteroides uniformis;superkingdom__bacteria;superphylum__bacteroidetes/chlorobi group	0.87695	Bacteria	1	Bacteroidetes	0.99	Bacteroidia	0.99	Bacteroidales	0.99	Bacteroidaceae	0.6	Bacteroides	0.6	OTU_922	0	0	0	0	0	0	0	0	0	0	0	0	0	0	0	0	0	20	20	0	0	0	6	0	46
OTU_923	bacteroides sp. c13eg153 ;k__bacteria;p__bacteroidetes;c__bacteroidia;o__bacteroidales;f__bacteroidaceae;g__bacteroides;s__bacteroides sp.;superkingdom__bacteria;superphylum__bacteroidetes/chlorobi group	0.89087	Bacteria	1	Bacteroidetes	1	Bacteroidia	1	Bacteroidales	1	Bacteroidaceae	0.72	Bacteroides	0.72	OTU_923	0	0	0	1	2	0	1	1	0	89	6	0	0	2	1	0	4	0	0	0	4	0	0	4	115
OTU_924	clostridium sp. nml 04a032 ;k__bacteria;p__firmicutes;c__clostridia;o__clostridiales;f__clostridiaceae;g__clostridium;s__clostridium sp.;superkingdom__bacteria	0.98991	Bacteria	1	Firmicutes	1	Clostridia	1	Clostridiales	1	Ruminococcaceae	1	Pseudoflavonifractor	0.9	OTU_924	0	1	0	0	0	0	0	0	0	0	0	0	0	1	0	0	0	29	0	0	0	0	0	0	31
OTU_925	uncultured bacteroides sp. ;k__bacteria;p__bacteroidetes;c__bacteroidia;o__bacteroidales;f__bacteroidaceae;g__bacteroides;s__bacteroides spp.;superkingdom__bacteria;superphylum__bacteroidetes/chlorobi group	0.90838	Bacteria	1	Bacteroidetes	1	Bacteroidia	1	Bacteroidales	1	Bacteroidaceae	1	Bacteroides	1	OTU_925	0	1	13	24	24	65	58	14	0	24	52	47	52	105	10	47	6	5	7	1	8	5	4	16	588
OTU_926	uncultured acetanaerobacterium sp. ;k__bacteria;p__firmicutes;c__clostridia;o__clostridiales;f__ruminococcaceae;g__acetanaerobacterium;s__acetanaerobacterium spp.;superkingdom__bacteria	0.8969	Bacteria	1	Firmicutes	1	Clostridia	0.98	Clostridiales	0.98	Ruminococcaceae	0.79	Clostridium IV	0.42	OTU_926	0	0	1	0	9	4	1	0	1	0	6	0	4	1	0	7	0	0	0	0	11	2	2	3	52
OTU_927	uncultured clostridium sp. ;k__bacteria;p__firmicutes;c__clostridia;o__clostridiales;f__clostridiaceae;g__clostridium;s__clostridium spp.;superkingdom__bacteria	0.93469	Bacteria	1	Firmicutes	1	Clostridia	1	Clostridiales	1	Lachnospiraceae	1	Anaerosporobacter	1	OTU_927	0	2	0	0	0	0	0	0	0	0	1	0	0	0	1	1	0	36	0	0	1	0	0	0	42
OTU_928	butyrivibrio crossotus ;k__bacteria;p__firmicutes;c__clostridia;o__clostridiales;f__lachnospiraceae;g__butyrivibrio;s__butyrivibrio crossotus;superkingdom__bacteria	0.92057	Bacteria	1	Firmicutes	1	Clostridia	1	Clostridiales	1	Lachnospiraceae	0.85	Clostridium XlVa	0.2	OTU_928	0	0	1	0	37	7	1	0	0	4	6	1	2	0	1	0	3	0	4	0	0	0	0	6	73
OTU_929	ab253726.1 bacteroides barnesiae str. jcm 13652 bl2 ;k__bacteria;p__bacteroidetes;c__bacteroidia;o__bacteroidales;f__bacteroidaceae;g__bacteroides;s__bacteroides barnesiae;superkingdom__bacteria;superphylum__bacteroidetes/chlorobi group	0.88605	Bacteria	1	Bacteroidetes	1	Bacteroidia	1	Bacteroidales	1	Prevotellaceae	0.66	Paraprevotella	0.55	OTU_929	0	0	0	0	0	0	0	0	0	0	0	0	0	0	0	0	1	0	20	0	0	0	1	0	22
OTU_930	faecalibacterium prausnitzii ;k__bacteria;p__firmicutes;c__clostridia;o__clostridiales;f__ruminococcaceae;g__faecalibacterium;s__faecalibacterium prausnitzii;superkingdom__bacteria	0.91853	Bacteria	1	Firmicutes	1	Clostridia	1	Clostridiales	1	Ruminococcaceae	0.99	Faecalibacterium	0.66	OTU_930	0	1	0	1	0	0	1	0	0	0	0	0	0	1	0	37	0	0	0	1	0	0	0	1	43
OTU_931	fj676650.1 synecology primary and secondary habitats escherichia coli o157:h7 fecal marc beef cattle feedlot animal #4225 pen 301 ;k__bacteria;p__firmicutes;c__clostridia;o__clostridiales;f__clostridiaceae;g__clostridium;s__clostridium neonatale;superkingdom__bacteria	0.95445	Bacteria	1	Firmicutes	1	Clostridia	1	Clostridiales	1	Clostridiaceae 1	0.98	Clostridium sensu stricto	0.68	OTU_931	0	0	5	4	11	4	8	0	0	6	8	12	4	4	0	3	3	0	2	5	2	0	1	26	108
OTU_932	uncultured sedimentibacter sp. ;k__bacteria;p__firmicutes;c__clostridia;o__clostridiales;f__clostridiales family xi. incertae sedis;g__sedimentibacter;s__sedimentibacter spp.;superkingdom__bacteria	0.95078	Bacteria	1	Firmicutes	1	Clostridia	1	Clostridiales	1	Clostridiales_Incertae Sedis XI	0.72	Soehngenia	0.22	OTU_932	0	0	0	0	0	0	0	1	0	0	0	0	0	0	19	0	0	0	9	0	0	0	0	0	29
OTU_933	uncultured cellulosilyticum sp. ;k__bacteria;p__firmicutes;c__clostridia;o__clostridiales;f__lachnospiraceae;g__cellulosilyticum;s__cellulosilyticum spp.;superkingdom__bacteria	0.95893	Bacteria	1	Firmicutes	1	Clostridia	1	Clostridiales	1	Lachnospiraceae	0.97	Cellulosilyticum	0.97	OTU_933	0	0	0	0	0	0	0	0	0	0	0	1	0	0	0	0	0	0	0	0	0	21	30	1	53
OTU_934	pseudopedobacter saltans dsm 12145 ;k__bacteria;p__bacteroidetes;c__sphingobacteriia;o__sphingobacteriales;f__sphingobacteriaceae;g__pedobacter;s__dsm 12145;superkingdom__bacteria;superphylum__bacteroidetes/chlorobi group	0.81213	Bacteria	1	Bacteroidetes	0.97	Sphingobacteriia	0.29	Sphingobacteriales	0.29	Sphingobacteriaceae	0.22	Nubsella	0.12	OTU_934	0	0	0	0	0	0	0	15	0	0	1	0	0	3	0	0	0	0	31	4	1	0	0	0	55
OTU_935	uncultured acetanaerobacterium sp. ;k__bacteria;p__firmicutes;c__clostridia;o__clostridiales;f__ruminococcaceae;g__acetanaerobacterium;s__acetanaerobacterium spp.;superkingdom__bacteria	0.88548	Bacteria	1	Firmicutes	1	Clostridia	1	Clostridiales	1	Lachnospiraceae	0.6	Anaerosporobacter	0.21	OTU_935	0	0	1	1	1	0	14	0	0	1	4	38	10	15	1	0	2	58	0	0	1	0	0	4	151
OTU_936	alistipes shahii ;k__bacteria;p__bacteroidetes;c__bacteroidia;o__bacteroidales;f__rikenellaceae;g__alistipes;s__alistipes shahii;superkingdom__bacteria;superphylum__bacteroidetes/chlorobi group	0.90335	Bacteria	1	Bacteroidetes	1	Bacteroidia	1	Bacteroidales	1	Rikenellaceae	1	Alistipes	1	OTU_936	0	0	0	1	0	0	0	0	0	0	0	1	0	0	0	0	0	0	32	0	0	0	0	0	34
OTU_937	uncultured barnesiella sp. ;k__bacteria;p__bacteroidetes;c__bacteroidia;o__bacteroidales;f__porphyromonadaceae;g__barnesiella;s__barnesiella spp.;superkingdom__bacteria;superphylum__bacteroidetes/chlorobi group	0.85714	Bacteria	1	Bacteroidetes	1	Bacteroidia	1	Bacteroidales	1	Marinilabiliaceae	0.25	Alkalitalea	0.14	OTU_937	1	0	13	0	1	3	43	2	0	2	10	11	5	6	0	7	67	0	0	0	1	0	1	1	174
OTU_938	eubacterium fissicatena ;k__bacteria;p__firmicutes;c__clostridia;o__clostridiales;f__lachnospiraceae;g__lachnoclostridium;s__eubacterium fissicatena;superkingdom__bacteria	0.956	Bacteria	1	Firmicutes	1	Clostridia	1	Clostridiales	1	Lachnospiraceae	1	Clostridium XlVa	0.51	OTU_938	0	0	0	0	0	0	1	72	0	0	0	0	0	0	0	0	0	0	0	0	0	0	0	0	73
OTU_939	uncultured bacteroides sp. ;k__bacteria;p__bacteroidetes;c__bacteroidia;o__bacteroidales;f__bacteroidaceae;g__bacteroides;s__bacteroides spp.;superkingdom__bacteria;superphylum__bacteroidetes/chlorobi group	0.91617	Bacteria	1	Bacteroidetes	1	Bacteroidia	1	Bacteroidales	1	Bacteroidaceae	1	Bacteroides	1	OTU_939	0	0	5	32	6	17	20	67	1	9	9	14	14	18	1	8	5	51	0	1	1	0	3	5	287
OTU_940	uncultured sphingobacterium sp. ;k__bacteria;p__bacteroidetes;c__sphingobacteriia;o__sphingobacteriales;f__sphingobacteriaceae;g__sphingobacterium;s__sphingobacterium spp.;superkingdom__bacteria;superphylum__bacteroidetes/chlorobi group	0.82071	Bacteria	1	Bacteroidetes	1	Cytophagia	0.36	Cytophagales	0.36	Flammeovirgaceae	0.35	Aureibacter	0.35	OTU_940	0	0	0	0	0	0	0	3	0	0	0	0	0	0	0	0	0	0	41	0	0	0	0	0	44
OTU_941	ab253733.1 bacteroides gallinarum str. jcm 13659 c43 ;k__bacteria;p__bacteroidetes;c__bacteroidia;o__bacteroidales;f__bacteroidaceae;g__bacteroides;s__bacteroides gallinarum;superkingdom__bacteria;superphylum__bacteroidetes/chlorobi group	0.87254	Bacteria	1	Bacteroidetes	0.96	Bacteroidia	0.96	Bacteroidales	0.96	Bacteroidaceae	0.79	Bacteroides	0.79	OTU_941	0	0	1	0	0	2	1	1	0	0	1	0	0	0	0	0	1	36	0	0	0	0	0	1	44
OTU_942	uncultured ethanoligenens sp. ;k__bacteria;p__firmicutes;c__clostridia;o__clostridiales;f__ruminococcaceae;g__ethanoligenens;s__ethanoligenens spp.;superkingdom__bacteria	0.893	Bacteria	1	Firmicutes	1	Clostridia	1	Clostridiales	1	Ruminococcaceae	0.87	Clostridium IV	0.53	OTU_942	0	0	1	28	0	0	3	0	0	0	0	10	2	2	0	13	31	1	0	0	0	0	0	3	94
OTU_943	uncultured kopriimonas sp. ;k__bacteria;p__proteobacteria;c__alphaproteobacteria;o__kopriimonadales;f__kopriimonadaceae;g__kopriimonas;s__kopriimonas spp.;superkingdom__bacteria	0.91489	Bacteria	1	Proteobacteria	0.97	Alphaproteobacteria	0.9	Rhodospirillales	0.51	Rhodospirillaceae	0.49	Aestuariispira	0.12	OTU_943	0	0	0	1	0	0	0	0	0	0	0	0	0	1	0	0	0	0	0	0	0	9	20	0	31
OTU_944	eu463608.1 domesticated horse feces clone horsej_aai89f09 ;k__bacteria;p__firmicutes;c__clostridia;o__clostridiales;f__clostridiaceae;g__clostridium;s__clostridium butyricum;superkingdom__bacteria	0.96894	Bacteria	1	Firmicutes	1	Clostridia	1	Clostridiales	1	Clostridiaceae 1	1	Clostridium sensu stricto	0.98	OTU_944	0	0	1	0	2	5	4	1	0	0	5	1	4	8	8	1	6	0	2	0	12	0	1	2	63
OTU_945	hydrogenoanaerobacterium saccharovorans ;k__bacteria;p__firmicutes;c__clostridia;o__clostridiales;f__ruminococcaceae;g__hydrogenoanaerobacterium;s__hydrogenoanaerobacterium saccharovorans;superkingdom__bacteria	0.82107	Bacteria	0.99	Firmicutes	0.95	Clostridia	0.92	Clostridiales	0.92	Ruminococcaceae	0.75	Butyricicoccus	0.09	OTU_945	0	1	2	0	4	18	0	0	0	2	3	0	1	1	0	3	0	0	2	0	0	0	1	0	38
OTU_946	ruminococcus sp. zs2_15 ;k__bacteria;p__firmicutes;c__clostridia;o__clostridiales;f__ruminococcaceae;g__ruminococcus;s__ruminococcus sp.;superkingdom__bacteria	0.8396	Bacteria	1	Firmicutes	0.98	Clostridia	0.98	Clostridiales	0.98	Ruminococcaceae	0.86	Butyricicoccus	0.5	OTU_946	0	0	0	0	5	0	0	1	0	4	0	0	0	3	0	15	0	0	0	0	0	1	0	1	30
OTU_947	uncultured sedimentibacter sp. ;k__bacteria;p__firmicutes;c__clostridia;o__clostridiales;f__clostridiales family xi. incertae sedis;g__sedimentibacter;s__sedimentibacter spp.;superkingdom__bacteria	0.94196	Bacteria	1	Firmicutes	1	Clostridia	0.99	Clostridiales	0.99	Clostridiales_Incertae Sedis XI	0.67	Soehngenia	0.23	OTU_947	0	0	0	0	0	0	0	0	0	5	0	0	1	0	2	0	0	0	5	0	1	2	15	1	32
OTU_948	uncultured gloeobacter sp. ;k__bacteria;p__cyanobacteria;c__gloeobacteria;o__gloeobacterales;f__gloeobacterales;g__gloeobacter;s__gloeobacter spp.;superkingdom__bacteria	0.90432	Bacteria	1	Proteobacteria	0.63	Deltaproteobacteria	0.45	Desulfuromonadales	0.37	Geobacteraceae	0.36	Geopsychrobacter	0.33	OTU_948	0	0	17	0	0	2	0	0	0	2	2	1	0	0	0	0	0	0	0	0	0	1	5	0	30
OTU_949	clostridium sp. ;k__bacteria;p__firmicutes;c__clostridia;o__clostridiales;f__clostridiaceae;g__clostridium;s__clostridium sp.;superkingdom__bacteria	0.86956	Bacteria	1	Firmicutes	0.99	Clostridia	0.96	Clostridiales	0.96	Lachnospiraceae	0.85	Mobilitalea	0.37	OTU_949	0	0	16	9	20	38	1	2	0	0	28	4	4	0	1	14	5	21	0	0	2	0	2	6	173
OTU_950	faecalibacterium prausnitzii ;k__bacteria;p__firmicutes;c__clostridia;o__clostridiales;f__ruminococcaceae;g__faecalibacterium;s__faecalibacterium prausnitzii;superkingdom__bacteria	0.89002	Bacteria	1	Firmicutes	0.99	Clostridia	0.98	Clostridiales	0.98	Ruminococcaceae	0.98	Gemmiger	0.24	OTU_950	0	0	3	1	9	3	1	0	0	0	8	2	0	11	0	18	1	0	0	0	1	0	0	0	58
OTU_951	uncultured paludibacter sp. ;k__bacteria;p__bacteroidetes;c__bacteroidia;o__bacteroidales;f__porphyromonadaceae;g__paludibacter;s__paludibacter spp.;superkingdom__bacteria;superphylum__bacteroidetes/chlorobi group	0.886	Bacteria	1	Bacteroidetes	1	Bacteroidia	0.99	Bacteroidales	0.99	Porphyromonadaceae	0.91	Paludibacter	0.82	OTU_951	0	0	0	0	0	0	1	3	0	1	0	0	1	0	0	0	0	0	2	0	0	64	77	4	153
OTU_952	uncultured turicibacter sp. ;k__bacteria;p__firmicutes;c__erysipelotrichia;o__erysipelotrichales;f__erysipelotrichaceae;g__turicibacter;s__turicibacter spp.;superkingdom__bacteria	0.91958	Bacteria	1	Firmicutes	1	Erysipelotrichia	1	Erysipelotrichales	1	Erysipelotrichaceae	1	Turicibacter	1	OTU_952	0	0	0	1	4	1	0	5	0	0	1	0	0	0	0	0	1	0	1	1	0	2	2	13	32
OTU_953	uncultured sphingobacterium sp. ;k__bacteria;p__bacteroidetes;c__sphingobacteriia;o__sphingobacteriales;f__sphingobacteriaceae;g__sphingobacterium;s__sphingobacterium spp.;superkingdom__bacteria;superphylum__bacteroidetes/chlorobi group	0.82283	Bacteria	1	Bacteroidetes	1	Bacteroidia	0.91	Bacteroidales	0.91	Porphyromonadaceae	0.89	Petrimonas	0.46	OTU_953	1	0	0	0	1	4	1	0	0	56	6	0	0	0	2	0	1	1	1	0	0	0	4	1	79
OTU_954	uncultured acetanaerobacterium sp. ;k__bacteria;p__firmicutes;c__clostridia;o__clostridiales;f__ruminococcaceae;g__acetanaerobacterium;s__acetanaerobacterium spp.;superkingdom__bacteria	0.89775	Bacteria	1	Firmicutes	0.97	Clostridia	0.96	Clostridiales	0.96	Ruminococcaceae	0.78	Acetanaerobacterium	0.11	OTU_954	0	0	0	0	0	0	1	0	0	0	0	3	3	0	0	21	7	0	0	0	0	0	0	0	35
OTU_955	uncultured bacteroides sp. ;k__bacteria;p__bacteroidetes;c__bacteroidia;o__bacteroidales;f__bacteroidaceae;g__bacteroides;s__bacteroides spp.;superkingdom__bacteria;superphylum__bacteroidetes/chlorobi group	0.87179	Bacteria	1	Bacteroidetes	1	Bacteroidia	0.86	Bacteroidales	0.86	Bacteroidaceae	0.41	Bacteroides	0.41	OTU_955	0	0	2	1	3	5	0	1	0	26	9	1	1	0	0	0	4	0	0	1	3	0	4	0	61
OTU_956	uncultured alistipes sp. ;k__bacteria;p__bacteroidetes;c__bacteroidia;o__bacteroidales;f__rikenellaceae;g__alistipes;s__alistipes spp.;superkingdom__bacteria;superphylum__bacteroidetes/chlorobi group	0.91992	Bacteria	1	Bacteroidetes	1	Bacteroidia	0.99	Bacteroidales	0.99	Rikenellaceae	0.99	Alistipes	0.99	OTU_956	0	1	0	4	0	1	1	4	0	0	1	2	3	3	0	0	4	1	30	0	3	0	1	1	60
OTU_957	eu136697.1 parabacteroides goldsteinii str. jcm13446 ;k__bacteria;p__bacteroidetes;c__bacteroidia;o__bacteroidales;f__porphyromonadaceae;g__parabacteroides;s__parabacteroides goldsteinii;superkingdom__bacteria;superphylum__bacteroidetes/chlorobi group	0.89328	Bacteria	1	Bacteroidetes	1	Bacteroidia	1	Bacteroidales	1	Porphyromonadaceae	0.95	Parabacteroides	0.5	OTU_957	0	0	1	0	0	0	2	1	0	2	1	4	5	8	9	0	2	0	1	0	0	0	10	121	167
OTU_958	fj683920.1 synecology primary and secondary habitats escherichia coli o157:h7 fecal marc beef cattle feedlot animal #4351 pen 301 ;k__bacteria;p__firmicutes;c__clostridia;o__clostridiales;f__lachnospiraceae;g__roseburia;s__roseburia faecis;superkingdom__bacteria	0.93824	Bacteria	1	Firmicutes	1	Clostridia	1	Clostridiales	1	Lachnospiraceae	1	Clostridium XlVa	0.41	OTU_958	0	1	1	0	0	1	4	0	0	5	3	23	3	8	0	2	0	0	0	0	0	0	0	0	51
OTU_959	eubacterium eligens atcc 27750 ;k__bacteria;p__firmicutes;c__clostridia;o__clostridiales;f__eubacteriaceae;g__eubacterium;s__[eubacterium] eligens;superkingdom__bacteria	0.924	Bacteria	1	Firmicutes	1	Clostridia	1	Clostridiales	1	Lachnospiraceae	1	Lachnospira	0.45	OTU_959	0	0	0	0	1	0	6	0	0	0	0	5	9	27	0	9	0	0	1	0	0	0	0	2	60
OTU_960	eubacterium ventriosum ;k__bacteria;p__firmicutes;c__clostridia;o__clostridiales;f__eubacteriaceae;g__eubacterium;s__eubacterium ventriosum;superkingdom__bacteria	0.942	Bacteria	1	Firmicutes	1	Clostridia	1	Clostridiales	1	Lachnospiraceae	1	Lachnospiracea_incertae_sedis	0.86	OTU_960	0	0	0	0	0	0	3	0	0	2	0	13	2	4	0	0	0	8	0	0	0	0	0	0	32
OTU_961	bacteroides sp. tilapia8 ;k__bacteria;p__bacteroidetes;c__bacteroidia;o__bacteroidales;f__bacteroidaceae;g__bacteroides;s__bacteroides sp.;superkingdom__bacteria;superphylum__bacteroidetes/chlorobi group	0.86811	Bacteria	1	Bacteroidetes	1	Bacteroidia	1	Bacteroidales	1	Marinilabiliaceae	0.61	Anaerophaga	0.31	OTU_961	0	0	0	0	0	0	0	0	0	0	0	0	0	0	1	0	0	0	0	0	0	4	28	0	33
OTU_962	clostridium sp. sw003 ;k__bacteria;p__firmicutes;c__clostridia;o__clostridiales;f__clostridiaceae;g__clostridium;s__clostridium sp.;superkingdom__bacteria	0.84536	Bacteria	1	Firmicutes	0.98	Clostridia	0.95	Clostridiales	0.95	Catabacteriaceae	0.73	Catabacter	0.73	OTU_962	0	0	0	0	0	0	0	0	0	0	0	0	1	0	0	0	0	0	18	0	1	2	9	0	31
OTU_963	clostridium cylindrosporum ;k__bacteria;p__firmicutes;c__clostridia;o__clostridiales;f__clostridiaceae;g__clostridium;s__clostridium cylindrosporum;superkingdom__bacteria	0.87576	Bacteria	1	Firmicutes	1	Clostridia	1	Clostridiales	1	Clostridiaceae 1	0.52	Fonticella	0.12	OTU_963	0	0	3	29	7	6	1	1	0	0	5	30	32	27	1	13	0	0	1	0	1	1	1	8	167
OTU_964	ruminococcus sp. nk3a76 ;k__bacteria;p__firmicutes;c__clostridia;o__clostridiales;f__ruminococcaceae;g__ruminococcus;s__ruminococcus sp.;superkingdom__bacteria	0.87885	Bacteria	1	Firmicutes	1	Clostridia	1	Clostridiales	1	Ruminococcaceae	0.8	Acetivibrio	0.31	OTU_964	0	0	30	1	0	0	1	0	0	0	0	0	0	0	0	0	0	0	0	0	0	0	0	0	32
OTU_965	uncultured ethanoligenens sp. ;k__bacteria;p__firmicutes;c__clostridia;o__clostridiales;f__ruminococcaceae;g__ethanoligenens;s__ethanoligenens spp.;superkingdom__bacteria	0.86826	Bacteria	1	Firmicutes	1	Clostridia	1	Clostridiales	1	Ruminococcaceae	0.99	Subdoligranulum	0.41	OTU_965	0	0	0	0	0	2	0	0	0	1	2	9	2	1	0	9	0	52	0	0	1	0	0	0	79
OTU_966	uncultured bacteroides sp. ;k__bacteria;p__bacteroidetes;c__bacteroidia;o__bacteroidales;f__bacteroidaceae;g__bacteroides;s__bacteroides spp.;superkingdom__bacteria;superphylum__bacteroidetes/chlorobi group	0.89194	Bacteria	1	Bacteroidetes	1	Bacteroidia	1	Bacteroidales	1	Bacteroidaceae	0.71	Bacteroides	0.71	OTU_966	0	0	0	2	2	2	26	0	1	2	28	1	0	18	1	1	3	0	0	0	0	0	0	1	88
OTU_967	uncultured sphingobacterium sp. ;k__bacteria;p__bacteroidetes;c__sphingobacteriia;o__sphingobacteriales;f__sphingobacteriaceae;g__sphingobacterium;s__sphingobacterium spp.;superkingdom__bacteria;superphylum__bacteroidetes/chlorobi group	0.88679	Bacteria	1	Bacteroidetes	1	Bacteroidia	0.99	Bacteroidales	0.99	Porphyromonadaceae	0.68	Paludibacter	0.65	OTU_967	0	0	1	1	2	1	6	0	0	3	2	6	9	6	1	3	0	0	0	0	1	0	2	5	49
OTU_968	butyricicoccus pullicaecorum ;k__bacteria;p__firmicutes;c__clostridia;o__clostridiales;f__clostridiaceae;g__butyricicoccus;s__butyricicoccus pullicaecorum;superkingdom__bacteria	0.85207	Bacteria	1	Firmicutes	1	Clostridia	1	Clostridiales	1	Ruminococcaceae	0.82	Butyricicoccus	0.78	OTU_968	0	0	0	0	1	0	0	0	0	0	0	0	2	26	0	0	0	0	0	0	0	0	0	0	29
OTU_969	uncultured anaerofilum sp. ;k__bacteria;p__firmicutes;c__clostridia;o__clostridiales;f__ruminococcaceae;g__anaerofilum;s__anaerofilum spp.;superkingdom__bacteria	0.87866	Bacteria	1	Firmicutes	1	Clostridia	0.98	Clostridiales	0.98	Ruminococcaceae	0.97	Clostridium IV	0.44	OTU_969	0	0	0	0	0	0	4	0	0	0	0	8	0	11	1	1	2	1	0	0	0	0	0	0	28
OTU_970	uncultured bacillus sp. ;k__bacteria;p__firmicutes;c__bacilli;o__bacillales;f__bacillaceae;g__bacillus;s__bacillus spp.;superkingdom__bacteria	0.86206	Bacteria	1	Firmicutes	1	Clostridia	1	Clostridiales	1	Christensenellaceae	0.41	Christensenella	0.41	OTU_970	0	0	0	0	0	0	0	0	0	0	0	0	0	0	0	0	0	0	0	0	9	6	9	4	28
OTU_971	odoribacter splanchnicus dsm 220712 ;k__bacteria;p__bacteroidetes;c__bacteroidia;o__bacteroidales;f__porphyromonadaceae;g__odoribacter;s__odoribacter splanchnicus;superkingdom__bacteria;superphylum__bacteroidetes/chlorobi group	0.85909	Bacteria	1	Bacteroidetes	1	Bacteroidia	0.96	Bacteroidales	0.96	Porphyromonadaceae	0.69	Odoribacter	0.51	OTU_971	0	0	0	1	0	0	0	1	0	1	0	1	0	2	1	1	0	0	0	0	0	0	21	0	29
OTU_972	uncultured dysgonomonas sp. ;k__bacteria;p__bacteroidetes;c__bacteroidia;o__bacteroidales;f__porphyromonadaceae;g__dysgonomonas;s__dysgonomonas spp.;superkingdom__bacteria;superphylum__bacteroidetes/chlorobi group	0.86301	Bacteria	1	Bacteroidetes	1	Bacteroidia	0.95	Bacteroidales	0.95	Porphyromonadaceae	0.93	Paludibacter	0.29	OTU_972	0	0	0	0	0	0	1	0	0	49	3	0	0	1	0	0	5	0	3	1	0	1	0	8	72
OTU_973	dq325641.1 metagenomic gut microbiome healthy human stool clone b190 ;k__bacteria;p__firmicutes;c__clostridia;o__clostridiales;f__ruminococcaceae;g__oscillospira;s__oscillospira spp.;superkingdom__bacteria	0.92384	Bacteria	1	Firmicutes	1	Clostridia	1	Clostridiales	1	Ruminococcaceae	1	Oscillibacter	0.52	OTU_973	0	0	0	0	1	0	1	0	0	0	0	0	0	0	0	5	14	0	0	0	18	0	1	4	44
OTU_974	eubacterium oxidoreducens ;k__bacteria;p__firmicutes;c__clostridia;o__clostridiales;f__eubacteriaceae;g__eubacterium;s__eubacterium oxidoreducens;superkingdom__bacteria	0.8986	Bacteria	1	Firmicutes	1	Clostridia	1	Clostridiales	1	Lachnospiraceae	0.96	Lachnospira	0.59	OTU_974	0	0	0	0	0	0	4	0	0	1	0	28	3	13	0	5	1	0	0	0	0	0	0	0	55
OTU_975	uncultured clostridium sp. ;k__bacteria;p__firmicutes;c__clostridia;o__clostridiales;f__clostridiaceae;g__clostridium;s__clostridium spp.;superkingdom__bacteria	0.93195	Bacteria	1	Firmicutes	1	Clostridia	0.99	Clostridiales	0.99	Clostridiaceae 1	0.85	Hathewaya	0.25	OTU_975	0	0	3	8	10	2	1	0	0	0	10	7	4	1	0	47	21	1	1	3	0	1	7	15	142
OTU_976	uncultured turicibacter sp. ;k__bacteria;p__firmicutes;c__erysipelotrichia;o__erysipelotrichales;f__erysipelotrichaceae;g__turicibacter;s__turicibacter spp.;superkingdom__bacteria	0.80882	Bacteria	1	Firmicutes	0.83	Erysipelotrichia	0.71	Erysipelotrichales	0.71	Erysipelotrichaceae	0.71	Holdemanella	0.71	OTU_976	0	0	0	0	1	33	0	0	0	0	1	0	0	0	0	0	0	0	1	0	0	0	0	1	37
OTU_977	uncultured winogradskyella sp. ;k__bacteria;p__bacteroidetes;c__flavobacteriia;o__flavobacteriales;f__flavobacteriaceae;g__winogradskyella;s__winogradskyella spp.;superkingdom__bacteria;superphylum__bacteroidetes/chlorobi group	0.81568	Bacteria	1	Bacteroidetes	1	Flavobacteriia	0.57	Flavobacteriales	0.57	Cryomorphaceae	0.49	Owenweeksia	0.37	OTU_977	0	0	0	0	0	0	0	1	0	0	0	0	0	1	0	0	0	0	37	0	0	0	0	0	39
OTU_978	anaerosporobacter mobilis ;k__bacteria;p__firmicutes;c__clostridia;o__clostridiales;f__clostridiaceae;g__anaerosporobacter;s__anaerosporobacter mobilis;superkingdom__bacteria	0.93306	Bacteria	1	Firmicutes	1	Clostridia	1	Clostridiales	1	Lachnospiraceae	0.98	Anaerosporobacter	0.35	OTU_978	1	0	0	2	5	1	10	26	0	9	0	3	0	2	3	2	1	112	1	0	6	1	6	0	191
OTU_979	uncultured subdoligranulum sp. ;k__bacteria;p__firmicutes;c__clostridia;o__clostridiales;f__ruminococcaceae;g__subdoligranulum;s__subdoligranulum spp.;superkingdom__bacteria	0.88645	Bacteria	1	Firmicutes	1	Clostridia	1	Clostridiales	1	Ruminococcaceae	1	Subdoligranulum	0.57	OTU_979	0	0	1	0	2	3	4	0	0	0	1	0	0	0	0	0	2	0	1	0	21	0	0	0	35
OTU_980	uncultured barnesiella sp. ;k__bacteria;p__bacteroidetes;c__bacteroidia;o__bacteroidales;f__porphyromonadaceae;g__barnesiella;s__barnesiella spp.;superkingdom__bacteria;superphylum__bacteroidetes/chlorobi group	0.83106	Bacteria	1	Bacteroidetes	1	Bacteroidia	0.98	Bacteroidales	0.98	Porphyromonadaceae	0.85	Tannerella	0.27	OTU_980	0	0	10	0	3	5	10	18	0	52	2	12	11	4	0	6	27	0	0	0	0	0	1	2	163
OTU_981	uncultured ruminococcus sp. ;k__bacteria;p__firmicutes;c__clostridia;o__clostridiales;f__ruminococcaceae;g__ruminococcus;s__ruminococcus spp.;superkingdom__bacteria	0.84095	Bacteria	1	Firmicutes	0.99	Clostridia	0.99	Clostridiales	0.99	Ruminococcaceae	0.96	Anaerobacterium	0.17	OTU_981	0	26	0	0	0	0	0	0	0	0	0	0	0	0	0	0	2	0	1	0	0	0	0	0	29
OTU_982	uncultured barnesiella sp. ;k__bacteria;p__bacteroidetes;c__bacteroidia;o__bacteroidales;f__porphyromonadaceae;g__barnesiella;s__barnesiella spp.;superkingdom__bacteria;superphylum__bacteroidetes/chlorobi group	0.84046	Bacteria	1	Bacteroidetes	1	Bacteroidia	1	Bacteroidales	1	Porphyromonadaceae	0.86	Tannerella	0.4	OTU_982	0	0	16	1	2	8	62	14	0	21	4	48	60	9	1	24	114	0	1	0	0	1	0	3	389
OTU_983	uncultured sphingobacterium sp. ;k__bacteria;p__bacteroidetes;c__sphingobacteriia;o__sphingobacteriales;f__sphingobacteriaceae;g__sphingobacterium;s__sphingobacterium spp.;superkingdom__bacteria;superphylum__bacteroidetes/chlorobi group	0.88649	Bacteria	1	Bacteroidetes	1	Bacteroidia	0.97	Bacteroidales	0.97	Porphyromonadaceae	0.91	Paludibacter	0.48	OTU_983	0	0	9	19	11	26	28	2	0	18	9	21	30	32	5	17	3	2	3	1	2	1	1	16	256
OTU_984	uncultured bacteroides sp. ;k__bacteria;p__bacteroidetes;c__bacteroidia;o__bacteroidales;f__bacteroidaceae;g__bacteroides;s__bacteroides spp.;superkingdom__bacteria;superphylum__bacteroidetes/chlorobi group	0.90711	Bacteria	1	Bacteroidetes	1	Bacteroidia	1	Bacteroidales	1	Bacteroidaceae	0.85	Bacteroides	0.85	OTU_984	0	13	0	0	0	0	0	18	0	0	0	0	0	0	1	0	0	0	0	0	0	0	0	0	32
OTU_985	uncultured bacteroides sp. ;k__bacteria;p__bacteroidetes;c__bacteroidia;o__bacteroidales;f__bacteroidaceae;g__bacteroides;s__bacteroides spp.;superkingdom__bacteria;superphylum__bacteroidetes/chlorobi group	0.90748	Bacteria	1	Bacteroidetes	1	Bacteroidia	1	Bacteroidales	1	Bacteroidaceae	0.82	Bacteroides	0.82	OTU_985	1	0	0	1	1	0	3	12	0	0	1	2	1	5	10	1	22	0	11	0	14	0	1	2	88
OTU_986	uncultured anaerofilum sp. ;k__bacteria;p__firmicutes;c__clostridia;o__clostridiales;f__ruminococcaceae;g__anaerofilum;s__anaerofilum spp.;superkingdom__bacteria	0.92094	Bacteria	1	Firmicutes	1	Clostridia	1	Clostridiales	1	Ruminococcaceae	1	Anaerofilum	0.9	OTU_986	0	0	0	0	0	1	0	0	0	0	0	0	0	0	0	0	3	18	4	0	1	0	0	1	28
OTU_987	uncultured clostridium sp. ;k__bacteria;p__firmicutes;c__clostridia;o__clostridiales;f__clostridiaceae;g__clostridium;s__clostridium spp.;superkingdom__bacteria	0.91983	Bacteria	1	Firmicutes	1	Clostridia	1	Clostridiales	1	Lachnospiraceae	1	Mobilitalea	0.94	OTU_987	0	1	2	1	31	1	3	0	0	0	19	0	1	2	0	0	0	1	0	0	6	0	17	9	94
OTU_988	gq250598.1 pseudomonas oryzihabitans str. lmg 7040 ;k__bacteria;p__proteobacteria;c__gammaproteobacteria;o__pseudomonadales;f__pseudomonadaceae;g__pseudomonas;s__pseudomonas oryzihabitans;superkingdom__bacteria;species group pseudomonas putida group	0.99403	Bacteria	1	Proteobacteria	1	Gammaproteobacteria	1	Pseudomonadales	1	Pseudomonadaceae	1	Pseudomonas	1	OTU_988	1213	1	5	1	0	0	1	3	344	3	1	1	0	3	2	0	89	2	1	0	1	2	0	1	1674
OTU_989	carnobacterium maltaromaticum ;k__bacteria;p__firmicutes;c__bacilli;o__lactobacillales;f__carnobacteriaceae;g__carnobacterium;s__carnobacterium maltaromaticum;superkingdom__bacteria	0.99424	Bacteria	1	Firmicutes	1	Bacilli	1	Lactobacillales	1	Carnobacteriaceae	1	Carnobacterium	1	OTU_989	0	0	0	0	0	0	0	0	0	0	0	0	0	0	0	0	0	0	0	0	0	28	0	0	28
OTU_990	clostridium sp. 316002/08 ;k__bacteria;p__firmicutes;c__clostridia;o__clostridiales;f__clostridiaceae;g__clostridium;s__clostridium sp.;superkingdom__bacteria	0.98585	Bacteria	1	Firmicutes	1	Clostridia	1	Clostridiales	1	Lachnospiraceae	1	Clostridium XlVa	1	OTU_990	0	5	1	1	0	0	0	8	0	1	0	2	0	1	3	1	0	213	0	1	1	0	3	2	243
OTU_991	dq804067.1 human fecal clone rl187_aah68a04 ;k__bacteria;p__firmicutes;c__erysipelotrichia;o__erysipelotrichales;f__erysipelotrichaceae;g__faecalitalea;s__eubacterium cylindroides;superkingdom__bacteria	0.90996	Bacteria	1	Firmicutes	1	Erysipelotrichia	1	Erysipelotrichales	1	Erysipelotrichaceae	1	Erysipelotrichaceae_incertae_sedis	0.89	OTU_991	0	0	0	0	0	0	0	0	0	0	0	0	1	0	29	0	0	0	0	0	0	1	0	0	31
OTU_992	bacteroides graminisolvens ;k__bacteria;p__bacteroidetes;c__bacteroidia;o__bacteroidales;f__bacteroidaceae;g__bacteroides;s__bacteroides graminisolvens;superkingdom__bacteria;superphylum__bacteroidetes/chlorobi group	0.8992	Bacteria	1	Bacteroidetes	1	Bacteroidia	1	Bacteroidales	1	Bacteroidaceae	0.71	Bacteroides	0.71	OTU_992	1	0	2	0	0	2	3	1	0	6	2	3	15	4	1	5	4	0	4	0	2	0	0	0	55
OTU_993	eubacterium fissicatena ;k__bacteria;p__firmicutes;c__clostridia;o__clostridiales;f__lachnospiraceae;g__lachnoclostridium;s__eubacterium fissicatena;superkingdom__bacteria	0.944	Bacteria	1	Firmicutes	1	Clostridia	1	Clostridiales	1	Lachnospiraceae	1	Ruminococcus2	0.31	OTU_993	0	0	0	0	0	0	0	0	0	0	0	0	0	0	0	1	0	0	1	0	2	26	0	0	30
OTU_994	ruminococcus sp. nml 00_0124 ;k__bacteria;p__firmicutes;c__clostridia;o__clostridiales;f__ruminococcaceae;g__ruminococcus;s__ruminococcus sp.;superkingdom__bacteria	0.91006	Bacteria	1	Firmicutes	0.99	Clostridia	0.99	Clostridiales	0.99	Ruminococcaceae	0.92	Subdoligranulum	0.1	OTU_994	0	0	0	0	4	4	0	0	5	0	0	7	0	0	0	39	60	1	1	0	0	0	0	0	121
OTU_995	coraliomargarita akajimensis dsm 45221 ;k__bacteria;p__verrucomicrobia;c__opitutae;o__puniceicoccales;f__puniceicoccaceae;g__coraliomargarita;s__coraliomargarita akajimensis;superkingdom__bacteria;superphylum__chlamydiae/verrucomicrobia group	0.84644	Bacteria	1	Verrucomicrobia	1	Opitutae	1	Puniceicoccales	0.83	Puniceicoccaceae	0.83	Coraliomargarita	0.81	OTU_995	0	0	0	0	2	6	0	0	0	18	0	0	0	0	0	0	0	0	0	0	0	0	1	0	27
OTU_996	uncultured clostridium sp. ;k__bacteria;p__firmicutes;c__clostridia;o__clostridiales;f__clostridiaceae;g__clostridium;s__clostridium spp.;superkingdom__bacteria	0.93647	Bacteria	1	Firmicutes	1	Clostridia	1	Clostridiales	1	Clostridiaceae 1	0.89	Hathewaya	0.5	OTU_996	0	0	1	0	3	2	4	0	0	1	1	24	9	2	0	5	0	0	0	1	2	0	2	11	68
OTU_997	uncultured clostridium sp. ;k__bacteria;p__firmicutes;c__clostridia;o__clostridiales;f__clostridiaceae;g__clostridium;s__clostridium spp.;superkingdom__bacteria	0.85236	Bacteria	1	Firmicutes	0.94	Clostridia	0.94	Clostridiales	0.94	Lachnospiraceae	0.9	Hungatella	0.23	OTU_997	0	0	29	6	2	5	2	0	0	0	4	1	0	0	0	1	1	0	0	0	0	0	0	1	52
OTU_998	bacteroides sp. b2 ;k__bacteria;p__bacteroidetes;c__bacteroidia;o__bacteroidales;f__bacteroidaceae;g__bacteroides;s__bacteroides sp.;superkingdom__bacteria;superphylum__bacteroidetes/chlorobi group	0.92592	Bacteria	1	Bacteroidetes	1	Bacteroidia	1	Bacteroidales	1	Bacteroidaceae	1	Bacteroides	1	OTU_998	0	0	5	9	3	3	6	2	0	3	2	2	4	4	1	6	5	1	0	0	1	0	0	3	60
OTU_999	eu474939.1 red river hog feces clone rrh_aaa02a06 ;k__bacteria;p__firmicutes;c__clostridia;o__clostridiales;f__ruminococcaceae;g__oscillospira;s__oscillospira spp.;superkingdom__bacteria	0.85242	Bacteria	1	Firmicutes	1	Clostridia	1	Clostridiales	1	Ruminococcaceae	0.99	Papillibacter	0.47	OTU_999	0	0	0	0	0	0	1	0	0	0	1	0	0	0	0	2	0	55	0	0	0	0	0	0	59
OTU_1000	fj372112.1 feces adult twins and mothers ;k__bacteria;p__firmicutes;c__clostridia;o__clostridiales;f__lachnospiraceae;g__coprococcus;s__coprococcus eutactus;superkingdom__bacteria	0.92213	Bacteria	1	Firmicutes	1	Clostridia	1	Clostridiales	1	Lachnospiraceae	1	Coprococcus	0.37	OTU_1000	0	0	0	0	0	0	0	0	0	0	0	0	0	0	27	0	0	0	0	0	0	0	0	0	27
OTU_1001	aj438155.2 cetobacterium somerae str. wal 14325 ;k__bacteria;p__fusobacteria;c__fusobacteriia;o__fusobacteriales;f__fusobacteriaceae;g__cetobacterium;s__cetobacterium somerae;superkingdom__bacteria	0.99584	Bacteria	1	Fusobacteria	1	Fusobacteriia	1	Fusobacteriales	1	Fusobacteriaceae	1	Cetobacterium	1	OTU_1001	0	0	0	1	0	0	0	0	0	6	0	0	0	0	0	0	0	0	48	0	0	1	0	0	56
OTU_1002	No hits found		Bacteria	0.87	Synergistetes	0.03	Synergistia	0.03	Synergistales	0.03	Synergistaceae	0.03	Jonquetella	0.02	OTU_1002	1	0	0	0	5	0	0	0	0	0	0	0	1	0	0	0	4	0	0	0	0	0	2	20	33
OTU_1003	bacteroides sp. c13eg153 ;k__bacteria;p__bacteroidetes;c__bacteroidia;o__bacteroidales;f__bacteroidaceae;g__bacteroides;s__bacteroides sp.;superkingdom__bacteria;superphylum__bacteroidetes/chlorobi group	0.91279	Bacteria	1	Bacteroidetes	1	Bacteroidia	1	Bacteroidales	1	Bacteroidaceae	1	Bacteroides	1	OTU_1003	0	2	5	7	12	3	28	11	1	21	21	16	25	18	14	78	41	1	39	0	34	0	2	2	381
OTU_1004	christensenella minuta ;k__bacteria;p__firmicutes;c__clostridia;o__clostridiales;f__christensenellaceae;g__christensenella;s__christensenella minuta;superkingdom__bacteria	0.84077	Bacteria	1	Firmicutes	0.8	Clostridia	0.79	Clostridiales	0.77	Christensenellaceae	0.2	Christensenella	0.2	OTU_1004	0	0	0	0	0	0	0	0	0	0	0	0	0	0	25	0	2	0	0	0	0	0	0	0	27
OTU_1005	uncultured clostridium sp. ;k__bacteria;p__firmicutes;c__clostridia;o__clostridiales;f__clostridiaceae;g__clostridium;s__clostridium spp.;superkingdom__bacteria	0.975	Bacteria	1	Firmicutes	1	Clostridia	1	Clostridiales	1	Clostridiaceae 1	1	Clostridium sensu stricto	1	OTU_1005	0	11	0	0	0	0	0	2	0	0	0	0	0	0	32	0	10	0	0	0	0	0	0	0	55
OTU_1006	l35516.1 acetivibrio cellulolyticus ;k__bacteria;p__firmicutes;c__clostridia;o__clostridiales;f__ruminococcaceae;g__acetivibrio;s__acetivibrio cellulolyticus;superkingdom__bacteria	0.81327	Bacteria	1	Firmicutes	0.93	Clostridia	0.9	Clostridiales	0.9	Christensenellaceae	0.75	Christensenella	0.75	OTU_1006	0	0	0	0	3	5	3	5	0	0	1	2	1	0	0	2	0	0	2	0	2	0	1	1	28
OTU_1007	uncultured anaerovorax sp. ;k__bacteria;p__firmicutes;c__clostridia;o__clostridiales;f__clostridiales family xiii. incertae sedis;g__anaerovorax;s__anaerovorax spp.;superkingdom__bacteria	0.914	Bacteria	1	Firmicutes	1	Clostridia	1	Clostridiales	1	Clostridiales_Incertae Sedis XIII	0.93	Anaerovorax	0.93	OTU_1007	0	0	0	0	0	0	3	0	0	0	0	0	0	1	0	0	22	0	2	0	0	0	0	0	28
OTU_1008	ruminococcus sp. nml 00_0124 ;k__bacteria;p__firmicutes;c__clostridia;o__clostridiales;f__ruminococcaceae;g__ruminococcus;s__ruminococcus sp.;superkingdom__bacteria	0.89892	Bacteria	1	Firmicutes	1	Clostridia	1	Clostridiales	1	Lachnospiraceae	0.75	Anaerosporobacter	0.27	OTU_1008	0	0	0	0	5	3	0	0	3	0	0	5	0	1	1	20	25	0	0	0	0	1	0	0	64
OTU_1009	uncultured bacteroides sp. ;k__bacteria;p__bacteroidetes;c__bacteroidia;o__bacteroidales;f__bacteroidaceae;g__bacteroides;s__bacteroides spp.;superkingdom__bacteria;superphylum__bacteroidetes/chlorobi group	0.90606	Bacteria	1	Bacteroidetes	1	Bacteroidia	1	Bacteroidales	1	Bacteroidaceae	0.99	Bacteroides	0.99	OTU_1009	1	1	27	27	20	30	20	24	12	10	25	78	66	10	3	29	80	1	9	4	11	3	76	88	655
OTU_1010	clostridium sp. sl_2013_71 ;k__bacteria;p__firmicutes;c__clostridia;o__clostridiales;f__clostridiaceae;g__clostridium;s__clostridium sp.;superkingdom__bacteria	0.94045	Bacteria	1	Firmicutes	1	Clostridia	1	Clostridiales	1	Ruminococcaceae	1	Clostridium IV	0.72	OTU_1010	0	0	0	0	0	0	0	26	0	0	0	0	0	0	20	0	0	2	1	0	0	1	1	0	51
OTU_1011	ef400174.1 human fecal clone sjtu_e_09_82 ;k__bacteria;p__bacteroidetes;c__bacteroidia;o__bacteroidales;f__bacteroidaceae;g__bacteroides;s__bacteroides stercoris;superkingdom__bacteria;superphylum__bacteroidetes/chlorobi group	0.8998	Bacteria	1	Bacteroidetes	1	Bacteroidia	1	Bacteroidales	1	Bacteroidaceae	0.99	Bacteroides	0.99	OTU_1011	0	1	0	0	0	0	0	1	0	0	0	0	0	0	0	0	1	95	0	0	0	0	1	0	99
OTU_1012	ruminococcus sp. 80/3 ;k__bacteria;p__firmicutes;c__clostridia;o__clostridiales;f__ruminococcaceae;g__ruminococcus;s__ruminococcus sp.;superkingdom__bacteria	0.8809	Bacteria	1	Firmicutes	1	Clostridia	1	Clostridiales	1	Lachnospiraceae	0.65	Robinsoniella	0.58	OTU_1012	0	1	6	0	2	1	13	7	0	13	8	8	1	1	1	5	5	283	0	0	2	1	0	0	358
OTU_1013	uncultured clostridium sp. ;k__bacteria;p__firmicutes;c__clostridia;o__clostridiales;f__clostridiaceae;g__clostridium;s__clostridium spp.;superkingdom__bacteria	0.95463	Bacteria	1	Firmicutes	1	Clostridia	1	Clostridiales	1	Clostridiaceae 1	1	Clostridium sensu stricto	0.84	OTU_1013	0	0	6	44	8	2	17	5	0	3	5	65	41	22	0	13	17	1	1	7	6	1	4	26	294
OTU_1014	clostridium sp. clone_24 ;k__bacteria;p__firmicutes;c__clostridia;o__clostridiales;f__clostridiaceae;g__clostridium;s__clostridium sp.;superkingdom__bacteria	0.912	Bacteria	1	Firmicutes	1	Clostridia	1	Clostridiales	1	Lachnospiraceae	0.99	Lachnospiracea_incertae_sedis	0.55	OTU_1014	0	0	0	0	0	0	0	0	0	0	0	0	0	0	31	0	0	0	0	0	0	0	0	0	31
OTU_1015	clostridium sp. strain z6 ;k__bacteria;p__firmicutes;c__clostridia;o__clostridiales;f__clostridiaceae;g__clostridium;s__clostridium sp.;superkingdom__bacteria	0.87984	Bacteria	1	Firmicutes	1	Clostridia	1	Clostridiales	1	Ruminococcaceae	0.98	Clostridium IV	0.6	OTU_1015	0	0	1	0	7	1	0	0	0	6	0	0	0	0	0	0	15	0	0	0	0	0	0	0	30
OTU_1016	uncultured clostridium sp. ;k__bacteria;p__firmicutes;c__clostridia;o__clostridiales;f__clostridiaceae;g__clostridium;s__clostridium spp.;superkingdom__bacteria	0.94032	Bacteria	1	Firmicutes	1	Clostridia	0.95	Clostridiales	0.95	Clostridiaceae 1	0.85	Hathewaya	0.39	OTU_1016	0	0	0	0	1	1	3	0	0	0	1	2	1	0	0	3	11	0	0	1	7	0	13	17	61
OTU_1017	uncultured clostridium sp. ;k__bacteria;p__firmicutes;c__clostridia;o__clostridiales;f__clostridiaceae;g__clostridium;s__clostridium spp.;superkingdom__bacteria	0.90748	Bacteria	1	Firmicutes	1	Clostridia	1	Clostridiales	1	Lachnospiraceae	1	Clostridium XlVa	0.35	OTU_1017	0	0	0	26	3	0	0	0	0	0	7	0	0	0	0	2	0	0	0	0	0	0	0	0	38
OTU_1018	bacteroides graminisolvens ;k__bacteria;p__bacteroidetes;c__bacteroidia;o__bacteroidales;f__bacteroidaceae;g__bacteroides;s__bacteroides graminisolvens;superkingdom__bacteria;superphylum__bacteroidetes/chlorobi group	0.90361	Bacteria	1	Bacteroidetes	1	Bacteroidia	1	Bacteroidales	1	Bacteroidaceae	0.95	Bacteroides	0.95	OTU_1018	0	0	0	0	1	2	1	1	1	11	2	4	7	3	39	2	1	1	4	1	1	1	0	2	85
OTU_1019	cp000885.1 clostridium phytofermentans str. isdg ;k__bacteria;p__firmicutes;c__clostridia;o__clostridiales;f__lachnospiraceae;g__lachnoclostridium;s__clostridium phytofermentans;superkingdom__bacteria	0.9014	Bacteria	1	Firmicutes	1	Clostridia	1	Clostridiales	1	Lachnospiraceae	1	Anaerosporobacter	0.38	OTU_1019	0	0	0	0	0	0	1	1	0	0	0	0	0	0	0	1	1	62	0	0	0	0	0	0	66
OTU_1020	sporanaerobacter sp. enrichment culture clone b12 ;k__bacteria;p__firmicutes;c__clostridia;o__clostridiales;f__clostridiales family xi. incertae sedis;g__sporanaerobacter;s__sporanaerobacter sp.;superkingdom__bacteria	0.87116	Bacteria	1	Firmicutes	0.99	Clostridia	0.98	Clostridiales	0.98	Ruminococcaceae	0.94	Clostridium IV	0.29	OTU_1020	0	0	0	0	0	0	0	0	0	1	0	0	0	0	1	0	1	4	9	0	1	1	5	2	25
OTU_1021	uncultured clostridium sp. ;k__bacteria;p__firmicutes;c__clostridia;o__clostridiales;f__clostridiaceae;g__clostridium;s__clostridium spp.;superkingdom__bacteria	0.92008	Bacteria	1	Firmicutes	1	Clostridia	1	Clostridiales	1	Lachnospiraceae	1	Clostridium XlVa	0.64	OTU_1021	0	0	1	22	1	2	1	0	0	0	2	0	1	1	0	0	0	0	1	0	0	0	0	0	32
OTU_1022	clostridium sp. yit 12070 ;k__bacteria;p__firmicutes;c__clostridia;o__clostridiales;f__clostridiaceae;g__clostridium;s__clostridium sp.;superkingdom__bacteria	0.8792	Bacteria	1	Firmicutes	0.99	Clostridia	0.98	Clostridiales	0.98	Ruminococcaceae	0.94	Hydrogenoanaerobacterium	0.23	OTU_1022	0	0	0	1	1	2	5	0	0	0	6	13	3	2	0	1	0	0	0	0	0	0	2	3	39
OTU_1023	clostridium sp. sl_2013_71 ;k__bacteria;p__firmicutes;c__clostridia;o__clostridiales;f__clostridiaceae;g__clostridium;s__clostridium sp.;superkingdom__bacteria	0.90349	Bacteria	1	Firmicutes	0.97	Clostridia	0.97	Clostridiales	0.97	Ruminococcaceae	0.9	Clostridium IV	0.44	OTU_1023	0	0	0	0	0	4	0	0	0	1	0	0	0	0	0	10	27	0	0	0	0	0	0	0	42
OTU_1024	uncultured acetanaerobacterium sp. ;k__bacteria;p__firmicutes;c__clostridia;o__clostridiales;f__ruminococcaceae;g__acetanaerobacterium;s__acetanaerobacterium spp.;superkingdom__bacteria	0.8463	Bacteria	1	Firmicutes	1	Clostridia	1	Clostridiales	1	Ruminococcaceae	0.83	Butyricicoccus	0.24	OTU_1024	0	0	0	0	3	0	2	0	0	0	0	0	2	1	0	11	1	0	0	0	5	0	1	0	26
OTU_1025	eubacterium fissicatena ;k__bacteria;p__firmicutes;c__clostridia;o__clostridiales;f__lachnospiraceae;g__lachnoclostridium;s__eubacterium fissicatena;superkingdom__bacteria	0.948	Bacteria	1	Firmicutes	1	Clostridia	1	Clostridiales	1	Lachnospiraceae	1	Lachnospiracea_incertae_sedis	0.42	OTU_1025	0	0	0	0	0	1	0	0	0	0	0	0	0	0	19	0	0	8	0	0	0	0	0	0	28
OTU_1026	eubacterium oxidoreducens ;k__bacteria;p__firmicutes;c__clostridia;o__clostridiales;f__eubacteriaceae;g__eubacterium;s__eubacterium oxidoreducens;superkingdom__bacteria	0.8986	Bacteria	1	Firmicutes	1	Clostridia	1	Clostridiales	1	Lachnospiraceae	0.89	Lachnospira	0.24	OTU_1026	1	0	0	1	0	1	8	0	0	11	1	63	7	33	0	14	0	0	0	1	0	0	0	2	143
OTU_1027	uncultured gloeobacter sp. ;k__bacteria;p__cyanobacteria;c__gloeobacteria;o__gloeobacterales;f__gloeobacterales;g__gloeobacter;s__gloeobacter spp.;superkingdom__bacteria	0.91571	Bacteria	1	Proteobacteria	0.61	Deltaproteobacteria	0.3	Desulfuromonadales	0.17	Geobacteraceae	0.13	Geopsychrobacter	0.13	OTU_1027	0	0	0	0	0	0	0	1	0	0	0	1	0	0	0	0	0	0	20	0	0	1	3	0	26
OTU_1028	dq804684.1 human fecal clone rl187_aao71d03 ;k__bacteria;p__firmicutes;c__clostridia;o__clostridiales;f__eubacteriaceae;g__eubacterium;s__eubacterium rectale;superkingdom__bacteria	0.92258	Bacteria	1	Firmicutes	1	Clostridia	1	Clostridiales	1	Lachnospiraceae	0.96	Lachnospiracea_incertae_sedis	0.3	OTU_1028	0	0	2	0	3	5	1	0	0	1	4	1	0	0	0	1	0	1	0	0	0	0	2	1	22
OTU_1029	clostridium sp. enrichment culture clone 7_14 ;k__bacteria;p__firmicutes;c__clostridia;o__clostridiales;f__clostridiaceae;g__clostridium;s__clostridium sp.;superkingdom__bacteria	0.898	Bacteria	1	Firmicutes	1	Clostridia	1	Clostridiales	1	Ruminococcaceae	1	Oscillibacter	0.88	OTU_1029	0	0	0	0	0	0	0	0	0	0	0	0	0	0	0	0	0	47	0	0	0	0	0	0	47
OTU_1030	ruminococcus sp. 80/3 ;k__bacteria;p__firmicutes;c__clostridia;o__clostridiales;f__ruminococcaceae;g__ruminococcus;s__ruminococcus sp.;superkingdom__bacteria	0.94736	Bacteria	1	Firmicutes	1	Clostridia	1	Clostridiales	1	Ruminococcaceae	1	Hydrogenoanaerobacterium	0.42	OTU_1030	0	27	0	0	0	0	0	0	0	0	0	0	0	0	0	0	0	0	0	0	0	0	0	0	27
OTU_1031	fucus vesiculosus ;k__eukaryota;p__phaeophyceae;c__phaeophyceae;o__fucales;f__fucaceae;g__fucus;s__fucus vesiculosus;superkingdom__eukaryota	0.91789	Bacteria	1	Cyanobacteria/Chloroplast	0.84	Chloroplast	0.84	Chloroplast	0.84	Bangiophyceae	0.38			OTU_1031	1	0	0	0	0	0	0	0	0	0	0	0	0	0	0	0	0	0	0	25	0	0	0	0	26
OTU_1032	uncultured ruminococcus sp. ;k__bacteria;p__firmicutes;c__clostridia;o__clostridiales;f__ruminococcaceae;g__ruminococcus;s__ruminococcus spp.;superkingdom__bacteria	0.85458	Bacteria	1	Firmicutes	0.96	Clostridia	0.94	Clostridiales	0.94	Ruminococcaceae	0.71	Intestinimonas	0.28	OTU_1032	0	0	0	0	1	0	0	0	0	22	0	0	1	0	0	0	0	0	1	0	0	0	0	1	26
OTU_1033	eubacterium moniliforme ;k__bacteria;p__firmicutes;c__clostridia;o__clostridiales;f__eubacteriaceae;g__eubacterium;s__eubacterium moniliforme;superkingdom__bacteria	0.93995	Bacteria	1	Firmicutes	1	Clostridia	1	Clostridiales	1	Clostridiaceae 1	1	Clostridium sensu stricto	1	OTU_1033	0	0	0	0	1	0	2	0	0	0	0	0	1	2	29	0	2	0	0	0	1	0	0	0	38
OTU_1034	faecalibacterium prausnitzii ;k__bacteria;p__firmicutes;c__clostridia;o__clostridiales;f__ruminococcaceae;g__faecalibacterium;s__faecalibacterium prausnitzii;superkingdom__bacteria	0.91528	Bacteria	1	Firmicutes	1	Clostridia	1	Clostridiales	1	Ruminococcaceae	1	Subdoligranulum	0.57	OTU_1034	0	0	1	0	6	1	0	0	0	10	9	0	0	0	0	0	0	1	0	0	1	0	0	1	30
OTU_1035	ay643083.1 isolation finegoldii blood two patients colon cancer alistipes finegoldii ;k__bacteria;p__bacteroidetes;c__bacteroidia;o__bacteroidales;f__rikenellaceae;g__alistipes;s__alistipes finegoldii;superkingdom__bacteria;superphylum__bacteroidetes/chlorobi group	0.91532	Bacteria	1	Bacteroidetes	1	Bacteroidia	1	Bacteroidales	1	Rikenellaceae	1	Alistipes	1	OTU_1035	0	0	0	0	0	0	0	0	0	0	0	0	0	0	0	0	0	0	49	0	0	1	0	0	50
OTU_1036	ruminococcus sp. ye78 ;k__bacteria;p__firmicutes;c__clostridia;o__clostridiales;f__ruminococcaceae;g__ruminococcus;s__ruminococcus sp.;superkingdom__bacteria	0.84551	Bacteria	1	Firmicutes	0.84	Clostridia	0.84	Clostridiales	0.83	Ruminococcaceae	0.75	Anaerotruncus	0.13	OTU_1036	0	0	0	0	0	0	0	0	0	0	0	0	0	0	0	0	0	0	30	0	0	0	0	0	30
OTU_1037	clostridium sp. 6_44 ;k__bacteria;p__firmicutes;c__clostridia;o__clostridiales;f__clostridiaceae;g__clostridium;s__clostridium sp.;superkingdom__bacteria	0.89504	Bacteria	1	Bacteroidetes	1	Bacteroidia	0.56	Bacteroidales	0.56	Rikenellaceae	0.23	Mucinivorans	0.2	OTU_1037	0	0	0	0	0	0	0	0	0	0	0	0	0	0	20	0	0	0	0	0	0	0	0	0	20
OTU_1038	uncultured clostridium sp. ;k__bacteria;p__firmicutes;c__clostridia;o__clostridiales;f__clostridiaceae;g__clostridium;s__clostridium spp.;superkingdom__bacteria	0.95876	Bacteria	1	Firmicutes	1	Clostridia	1	Clostridiales	1	Clostridiaceae 1	0.63	Hathewaya	0.18	OTU_1038	0	2	20	150	42	15	10	4	0	2	44	59	6	2	1	29	14	0	1	10	11	21	38	119	600
OTU_1039	aj606336.1 comamonas testosteroni sb4 ;k__bacteria;p__proteobacteria;c__betaproteobacteria;o__burkholderiales;f__comamonadaceae;g__comamonas;s__comamonas testosteroni;superkingdom__bacteria	0.99797	Bacteria	1	Proteobacteria	1	Betaproteobacteria	1	Burkholderiales	1	Comamonadaceae	1	Comamonas	1	OTU_1039	25	0	0	0	0	0	0	0	0	1	0	0	0	0	0	0	0	0	0	0	0	0	0	0	26
OTU_1040	ay442815.1 clostridium paraputrificum ye51 ;k__bacteria;p__firmicutes;c__clostridia;o__clostridiales;f__clostridiaceae;g__clostridium;s__clostridium paraputrificum;superkingdom__bacteria	0.97101	Bacteria	1	Firmicutes	1	Clostridia	1	Clostridiales	1	Clostridiaceae 1	1	Clostridium sensu stricto	0.95	OTU_1040	0	4	7	15	4	7	8	4	0	2	3	9	6	2	0	5	5	0	0	4	9	1	1	13	109
OTU_1041	bacteroides sp. tilapia8 ;k__bacteria;p__bacteroidetes;c__bacteroidia;o__bacteroidales;f__bacteroidaceae;g__bacteroides;s__bacteroides sp.;superkingdom__bacteria;superphylum__bacteroidetes/chlorobi group	0.94552	Bacteria	1	Bacteroidetes	1	Bacteroidia	0.95	Bacteroidales	0.95	Porphyromonadaceae	0.73	Paludibacter	0.38	OTU_1041	0	0	1	5	1	2	4	0	1	7	1	2	2	1	0	1	1	0	33	0	3	0	2	1	68
OTU_1042	uncultured bacteroides sp. ;k__bacteria;p__bacteroidetes;c__bacteroidia;o__bacteroidales;f__bacteroidaceae;g__bacteroides;s__bacteroides spp.;superkingdom__bacteria;superphylum__bacteroidetes/chlorobi group	0.90196	Bacteria	1	Bacteroidetes	1	Bacteroidia	0.99	Bacteroidales	0.99	Bacteroidaceae	0.74	Bacteroides	0.74	OTU_1042	0	1	1	2	0	3	0	0	1	0	2	0	2	3	0	1	3	1	65	0	1	0	0	3	89
OTU_1043	uncultured sarcina sp. ;k__bacteria;p__firmicutes;c__clostridia;o__clostridiales;f__clostridiaceae;g__sarcina;s__sarcina spp.;superkingdom__bacteria	0.79545	Bacteria	1	Firmicutes	0.17	Clostridia	0.14	Clostridiales	0.14	Clostridiaceae 1	0.06	Anaerobacter	0.06	OTU_1043	0	1	0	0	3	0	0	12	0	0	2	1	0	0	0	0	0	0	26	5	0	0	0	0	50
OTU_1044	uncultured bacillus sp. ;k__bacteria;p__firmicutes;c__bacilli;o__bacillales;f__bacillaceae;g__bacillus;s__bacillus spp.;superkingdom__bacteria	0.85365	Bacteria	1	Firmicutes	0.92	Clostridia	0.91	Clostridiales	0.91	Ruminococcaceae	0.54	Intestinimonas	0.14	OTU_1044	0	0	0	0	1	0	0	0	0	1	1	0	1	0	0	0	17	0	4	0	0	0	0	0	25
OTU_1045	dq797140.1 human fecal clone rl386_aao87e03 ;k__bacteria;p__firmicutes;c__clostridia;o__clostridiales;f__ruminococcaceae;g__ruminococcus;s__ruminococcus flavefaciens;superkingdom__bacteria	0.91991	Bacteria	1	Firmicutes	1	Clostridia	1	Clostridiales	1	Ruminococcaceae	0.95	Ruminococcus	0.74	OTU_1045	0	0	1	0	0	1	0	2	0	6	1	0	0	0	6	0	96	2	13	0	6	0	2	2	138
OTU_1046	uncultured odoribacter sp. ;k__bacteria;p__bacteroidetes;c__bacteroidia;o__bacteroidales;f__porphyromonadaceae;g__odoribacter;s__odoribacter spp.;superkingdom__bacteria;superphylum__bacteroidetes/chlorobi group	0.86444	Bacteria	1	Bacteroidetes	0.99	Bacteroidia	0.81	Bacteroidales	0.81	Prolixibacteraceae	0.24	Draconibacterium	0.18	OTU_1046	0	0	0	0	0	0	0	0	0	0	0	0	0	0	1	1	1	0	25	0	0	0	0	0	28
OTU_1047	ef401507.1 human fecal clone sjtu_d_11_62 ;k__bacteria;p__bacteroidetes;c__bacteroidia;o__bacteroidales;f__bacteroidaceae;g__bacteroides;s__bacteroides intestinalis;superkingdom__bacteria;superphylum__bacteroidetes/chlorobi group	0.92094	Bacteria	1	Bacteroidetes	1	Bacteroidia	1	Bacteroidales	1	Bacteroidaceae	1	Bacteroides	1	OTU_1047	0	0	0	0	0	0	0	1	0	1	0	0	1	0	0	1	1	424	2	0	0	0	3	1	435
OTU_1048	uncultured clostridium sp. ;k__bacteria;p__firmicutes;c__clostridia;o__clostridiales;f__clostridiaceae;g__clostridium;s__clostridium spp.;superkingdom__bacteria	0.9363	Bacteria	1	Firmicutes	1	Clostridia	1	Clostridiales	1	Peptostreptococcaceae	0.98	Terrisporobacter	0.47	OTU_1048	0	1	3	78	8	2	13	7	0	2	4	12	9	7	4	1	2	0	1	2	1	2	2	7	168
OTU_1049	uncultured fusobacterium sp. ;k__bacteria;p__fusobacteria;c__fusobacteriia;o__fusobacteriales;f__fusobacteriaceae;g__fusobacterium;s__fusobacterium spp.;superkingdom__bacteria	0.97478	Bacteria	1	Fusobacteria	1	Fusobacteriia	1	Fusobacteriales	1	Fusobacteriaceae	1	Fusobacterium	1	OTU_1049	0	0	0	0	0	0	0	0	0	0	0	0	0	0	0	0	0	0	0	0	0	27	0	0	27
OTU_1050	uncultured gloeobacter sp. ;k__bacteria;p__cyanobacteria;c__gloeobacteria;o__gloeobacterales;f__gloeobacterales;g__gloeobacter;s__gloeobacter spp.;superkingdom__bacteria	0.96109	Bacteria	1	Proteobacteria	0.7	Deltaproteobacteria	0.3	Desulfuromonadales	0.22	Geobacteraceae	0.21	Geopsychrobacter	0.21	OTU_1050	0	0	0	0	0	0	0	0	0	1	0	0	0	0	1	0	1	0	21	0	0	0	0	1	25
OTU_1051	ruminococcus sp. nk3a76 ;k__bacteria;p__firmicutes;c__clostridia;o__clostridiales;f__ruminococcaceae;g__ruminococcus;s__ruminococcus sp.;superkingdom__bacteria	0.89549	Bacteria	1	Firmicutes	0.96	Clostridia	0.96	Clostridiales	0.96	Ruminococcaceae	0.94	Clostridium IV	0.29	OTU_1051	0	0	1	8	8	3	1	1	0	1	6	2	3	17	1	14	0	0	0	0	0	0	0	0	66
OTU_1052	clostridium sp. nd2 ;k__bacteria;p__firmicutes;c__clostridia;o__clostridiales;f__clostridiaceae;g__clostridium;s__clostridium sp.;superkingdom__bacteria	0.95407	Bacteria	1	Firmicutes	1	Clostridia	0.99	Clostridiales	0.99	Clostridiaceae 1	0.92	Clostridium sensu stricto	0.76	OTU_1052	0	0	0	0	0	0	0	3	0	0	0	0	1	0	59	0	1	0	0	0	0	0	1	1	66
OTU_1053	eubacterium oxidoreducens ;k__bacteria;p__firmicutes;c__clostridia;o__clostridiales;f__eubacteriaceae;g__eubacterium;s__eubacterium oxidoreducens;superkingdom__bacteria	0.932	Bacteria	1	Firmicutes	1	Clostridia	1	Clostridiales	1	Lachnospiraceae	1	Lachnospira	0.44	OTU_1053	3	64	2	8	34	18	695	11	0	268	37	1533	132	693	10	137	7	3	24	4	5	4	9	34	3735
OTU_1054	uncultured acetanaerobacterium sp. ;k__bacteria;p__firmicutes;c__clostridia;o__clostridiales;f__ruminococcaceae;g__acetanaerobacterium;s__acetanaerobacterium spp.;superkingdom__bacteria	0.87372	Bacteria	1	Firmicutes	0.99	Clostridia	0.99	Clostridiales	0.99	Ruminococcaceae	0.99	Acetanaerobacterium	0.56	OTU_1054	0	0	0	0	1	0	0	0	1	2	0	0	0	0	3	0	3	15	0	0	0	0	0	0	25
OTU_1055	uncultured kopriimonas sp. ;k__bacteria;p__proteobacteria;c__alphaproteobacteria;o__kopriimonadales;f__kopriimonadaceae;g__kopriimonas;s__kopriimonas spp.;superkingdom__bacteria	0.92127	Bacteria	1	Proteobacteria	0.8	Alphaproteobacteria	0.76	Rhodobacterales	0.23	Rhodobacteraceae	0.23	Salinihabitans	0.17	OTU_1055	0	0	0	0	0	0	0	0	0	0	0	0	1	0	0	0	0	0	0	0	0	1	24	0	26
OTU_1056	oscillibacter sp. g2 ;k__bacteria;p__firmicutes;c__clostridia;o__clostridiales;f__oscillospiraceae;g__oscillibacter;s__oscillibacter sp.;superkingdom__bacteria	0.89442	Bacteria	1	Firmicutes	1	Clostridia	1	Clostridiales	1	Ruminococcaceae	0.99	Sporobacter	0.51	OTU_1056	0	0	0	0	0	0	0	0	0	0	0	0	0	0	0	0	33	1	1	0	0	0	0	0	35
OTU_1057	clostridium sp. c40_2 ;k__bacteria;p__firmicutes;c__clostridia;o__clostridiales;f__clostridiaceae;g__clostridium;s__clostridium sp.;superkingdom__bacteria	0.8711	Bacteria	1	Firmicutes	0.99	Clostridia	0.99	Clostridiales	0.96	Clostridiaceae 1	0.59	Fonticella	0.18	OTU_1057	0	0	0	0	0	1	2	0	0	0	3	0	24	12	0	25	0	0	0	1	1	0	2	1	72
OTU_1058	uncultured jeotgalicoccus sp. ;k__bacteria;p__firmicutes;c__bacilli;o__bacillales;f__staphylococcaceae;g__jeotgalicoccus;s__jeotgalicoccus spp.;superkingdom__bacteria	0.8508	Bacteria	1	Firmicutes	0.99	Clostridia	0.99	Clostridiales	0.99	Ruminococcaceae	0.93	Anaerotruncus	0.1	OTU_1058	0	0	0	0	0	0	0	0	0	0	0	0	0	0	0	0	1	0	0	0	1	0	1	21	24
OTU_1059	uncultured bacteroides sp. ;k__bacteria;p__bacteroidetes;c__bacteroidia;o__bacteroidales;f__bacteroidaceae;g__bacteroides;s__bacteroides spp.;superkingdom__bacteria;superphylum__bacteroidetes/chlorobi group	0.9121	Bacteria	1	Bacteroidetes	1	Bacteroidia	1	Bacteroidales	1	Bacteroidaceae	1	Bacteroides	1	OTU_1059	0	0	2	2	1	2	4	7	0	1	0	5	2	1	2	3	80	1	13	1	2	0	9	2	140
OTU_1060	cellulosilyticum lentocellum dsm 5427 ;k__bacteria;p__firmicutes;c__clostridia;o__clostridiales;f__lachnospiraceae;g__cellulosilyticum;s__cellulosilyticum lentocellum;superkingdom__bacteria	0.91451	Bacteria	1	Firmicutes	1	Clostridia	1	Clostridiales	1	Lachnospiraceae	0.96	Cellulosilyticum	0.96	OTU_1060	0	0	0	0	1	2	0	8	0	19	1	1	0	1	0	1	1	0	2	0	0	0	4	3	44
[truncated: 5,258 more rows]
